# Supplementary material for: Exploratory investigation of region level risk factors of Ebola Virus Disease in West Africa
Source: PeerJ. 2018 Nov 19;6:e5888. doi: 10.7717/peerj.5888 (PMC6250096; doi:10.7717/peerj.5888)
Supplement: Supplemental Information 1 [file peerj-06-5888-s001.smcl]

{smcl}
{com}{sf}{ul off}{txt}{.-}
      name:  {res}<unnamed>
       {txt}log:  {res}\\Client\C$\cem601_lab\Ebola_VariableSelection_August_26.smcl
  {txt}log type:  {res}smcl
 {txt}opened on:  {res}26 Aug 2015, 15:02:28

{com}. do "C:\Users\blevy\AppData\Local\Temp\5\STD00000000.tmp"
{txt}
{com}.   gen lnpop=log(population)
{txt}
{com}.   ***************************************************
.                 *TRY POISSON
. ***************************************************************************
.    
.    *first try univariate models
.    
.     glm casecount iwi, offset(lnpop) fam(poi) eform
{res}
{txt}Iteration 0:{space 3}log likelihood = {res:-8101.6621}  
Iteration 1:{space 3}log likelihood = {res:-7335.9209}  
Iteration 2:{space 3}log likelihood = {res: -7335.289}  
Iteration 3:{space 3}log likelihood = {res: -7335.289}  
{res}
{txt}Generalized linear models{col 52}No. of obs{col 68}={col 70}{res}       36
{txt}Optimization     : {res}ML{txt}{col 52}Residual df{col 68}={col 70}{res}       34
{col 20}{txt}{col 52}Scale parameter{col 68}={col 70}{res}        1
{txt}Deviance{col 18}={res}{col 20} 14433.88263{txt}{col 52}(1/df) Deviance{col 68}={res}{col 70}  424.526
{txt}Pearson{col 18}={res}{col 20} 15259.93895{txt}{col 52}(1/df) Pearson{col 68}={res}{col 70} 448.8217

{txt}Variance function: {res}V(u) = {col 27}u{col 52}{txt}[{res}Poisson{txt}]
Link function    : {res}g(u) = {col 27}ln(u){col 52}{txt}[{res}Log{txt}]

{col 52}{help j_glmic##|_new:AIC}{col 68}={res}{col 70} 407.6272
{txt}Log likelihood{col 18}= {res}-7335.288972{txt}{col 52}{help j_glmic##|_new:BIC}{col 68}={res}{col 70} 14312.04

{txt}{hline 13}{c TT}{hline 11}{hline 11}{hline 9}{hline 8}{hline 13}{hline 12}
{col 14}{c |}{col 26}      OIM
{col 1}   casecount{col 14}{c |}        IRR{col 26}   Std. Err.{col 38}      z{col 46}   P>|z|{col 54}     [95% Con{col 67}f. Interval]
{hline 13}{c +}{hline 11}{hline 11}{hline 9}{hline 8}{hline 13}{hline 12}
{space 9}iwi {c |}{col 14}{res}{space 2} 1.006263{col 26}{space 2} .0005245{col 37}{space 1}   11.98{col 46}{space 3}0.000{col 54}{space 4} 1.005235{col 67}{space 3} 1.007291
{txt}{space 7}_cons {c |}{col 14}{res}{space 2} .0006057{col 26}{space 2} .0000122{col 37}{space 1} -368.58{col 46}{space 3}0.000{col 54}{space 4} .0005823{col 67}{space 3}   .00063
{col 1}{txt}       lnpop{col 14}{c |}{res}{space 2}        1{col 26}{txt}  (offset)
{hline 13}{c BT}{hline 11}{hline 11}{hline 9}{hline 8}{hline 13}{hline 12}

{com}.       
.     glm casecount edyr, offset(lnpop) fam(poi) eform
{res}
{txt}Iteration 0:{space 3}log likelihood = {res:-6633.4284}  
Iteration 1:{space 3}log likelihood = {res:-5943.3025}  
Iteration 2:{space 3}log likelihood = {res:-5942.9406}  
Iteration 3:{space 3}log likelihood = {res:-5942.9406}  
{res}
{txt}Generalized linear models{col 52}No. of obs{col 68}={col 70}{res}       36
{txt}Optimization     : {res}ML{txt}{col 52}Residual df{col 68}={col 70}{res}       34
{col 20}{txt}{col 52}Scale parameter{col 68}={col 70}{res}        1
{txt}Deviance{col 18}={res}{col 20} 11649.18583{txt}{col 52}(1/df) Deviance{col 68}={res}{col 70} 342.6231
{txt}Pearson{col 18}={res}{col 20} 13150.98595{txt}{col 52}(1/df) Pearson{col 68}={res}{col 70} 386.7937

{txt}Variance function: {res}V(u) = {col 27}u{col 52}{txt}[{res}Poisson{txt}]
Link function    : {res}g(u) = {col 27}ln(u){col 52}{txt}[{res}Log{txt}]

{col 52}{help j_glmic##|_new:AIC}{col 68}={res}{col 70} 330.2745
{txt}Log likelihood{col 18}= {res}-5942.940572{txt}{col 52}{help j_glmic##|_new:BIC}{col 68}={res}{col 70} 11527.35

{txt}{hline 13}{c TT}{hline 11}{hline 11}{hline 9}{hline 8}{hline 13}{hline 12}
{col 14}{c |}{col 26}      OIM
{col 1}   casecount{col 14}{c |}        IRR{col 26}   Std. Err.{col 38}      z{col 46}   P>|z|{col 54}     [95% Con{col 67}f. Interval]
{hline 13}{c +}{hline 11}{hline 11}{hline 9}{hline 8}{hline 13}{hline 12}
{space 8}edyr {c |}{col 14}{res}{space 2} 1.202628{col 26}{space 2}   .00402{col 37}{space 1}   55.20{col 46}{space 3}0.000{col 54}{space 4} 1.194775{col 67}{space 3} 1.210533
{txt}{space 7}_cons {c |}{col 14}{res}{space 2} .0003407{col 26}{space 2} 6.14e-06{col 37}{space 1} -443.36{col 46}{space 3}0.000{col 54}{space 4} .0003289{col 67}{space 3}  .000353
{col 1}{txt}       lnpop{col 14}{c |}{res}{space 2}        1{col 26}{txt}  (offset)
{hline 13}{c BT}{hline 11}{hline 11}{hline 9}{hline 8}{hline 13}{hline 12}

{com}.         
.         glm casecount edyr_fem, offset(lnpop) fam(poi) eform
{res}
{txt}Iteration 0:{space 3}log likelihood = {res: -6593.269}  
Iteration 1:{space 3}log likelihood = {res:-5864.8336}  
Iteration 2:{space 3}log likelihood = {res:-5864.3888}  
Iteration 3:{space 3}log likelihood = {res:-5864.3888}  
{res}
{txt}Generalized linear models{col 52}No. of obs{col 68}={col 70}{res}       36
{txt}Optimization     : {res}ML{txt}{col 52}Residual df{col 68}={col 70}{res}       34
{col 20}{txt}{col 52}Scale parameter{col 68}={col 70}{res}        1
{txt}Deviance{col 18}={res}{col 20} 11492.08236{txt}{col 52}(1/df) Deviance{col 68}={res}{col 70} 338.0024
{txt}Pearson{col 18}={res}{col 20} 12912.21447{txt}{col 52}(1/df) Pearson{col 68}={res}{col 70}  379.771

{txt}Variance function: {res}V(u) = {col 27}u{col 52}{txt}[{res}Poisson{txt}]
Link function    : {res}g(u) = {col 27}ln(u){col 52}{txt}[{res}Log{txt}]

{col 52}{help j_glmic##|_new:AIC}{col 68}={res}{col 70} 325.9105
{txt}Log likelihood{col 18}= {res}-5864.388838{txt}{col 52}{help j_glmic##|_new:BIC}{col 68}={res}{col 70} 11370.24

{txt}{hline 13}{c TT}{hline 11}{hline 11}{hline 9}{hline 8}{hline 13}{hline 12}
{col 14}{c |}{col 26}      OIM
{col 1}   casecount{col 14}{c |}        IRR{col 26}   Std. Err.{col 38}      z{col 46}   P>|z|{col 54}     [95% Con{col 67}f. Interval]
{hline 13}{c +}{hline 11}{hline 11}{hline 9}{hline 8}{hline 13}{hline 12}
{space 4}edyr_fem {c |}{col 14}{res}{space 2} 1.226521{col 26}{space 2} .0043865{col 37}{space 1}   57.09{col 46}{space 3}0.000{col 54}{space 4} 1.217954{col 67}{space 3} 1.235148
{txt}{space 7}_cons {c |}{col 14}{res}{space 2} .0003961{col 26}{space 2} 6.07e-06{col 37}{space 1} -511.27{col 46}{space 3}0.000{col 54}{space 4} .0003844{col 67}{space 3} .0004082
{col 1}{txt}       lnpop{col 14}{c |}{res}{space 2}        1{col 26}{txt}  (offset)
{hline 13}{c BT}{hline 11}{hline 11}{hline 9}{hline 8}{hline 13}{hline 12}

{com}.         
.         glm casecount edyr_male, offset(lnpop) fam(poi) eform
{res}
{txt}Iteration 0:{space 3}log likelihood = {res:-6716.6455}  
Iteration 1:{space 3}log likelihood = {res:-6045.5642}  
Iteration 2:{space 3}log likelihood = {res:-6045.1823}  
Iteration 3:{space 3}log likelihood = {res:-6045.1823}  
{res}
{txt}Generalized linear models{col 52}No. of obs{col 68}={col 70}{res}       36
{txt}Optimization     : {res}ML{txt}{col 52}Residual df{col 68}={col 70}{res}       34
{col 20}{txt}{col 52}Scale parameter{col 68}={col 70}{res}        1
{txt}Deviance{col 18}={res}{col 20} 11853.66922{txt}{col 52}(1/df) Deviance{col 68}={res}{col 70} 348.6373
{txt}Pearson{col 18}={res}{col 20} 13248.20089{txt}{col 52}(1/df) Pearson{col 68}={res}{col 70}  389.653

{txt}Variance function: {res}V(u) = {col 27}u{col 52}{txt}[{res}Poisson{txt}]
Link function    : {res}g(u) = {col 27}ln(u){col 52}{txt}[{res}Log{txt}]

{col 52}{help j_glmic##|_new:AIC}{col 68}={res}{col 70} 335.9546
{txt}Log likelihood{col 18}= {res}-6045.182268{txt}{col 52}{help j_glmic##|_new:BIC}{col 68}={res}{col 70} 11731.83

{txt}{hline 13}{c TT}{hline 11}{hline 11}{hline 9}{hline 8}{hline 13}{hline 12}
{col 14}{c |}{col 26}      OIM
{col 1}   casecount{col 14}{c |}        IRR{col 26}   Std. Err.{col 38}      z{col 46}   P>|z|{col 54}     [95% Con{col 67}f. Interval]
{hline 13}{c +}{hline 11}{hline 11}{hline 9}{hline 8}{hline 13}{hline 12}
{space 3}edyr_male {c |}{col 14}{res}{space 2} 1.185708{col 26}{space 2} .0038148{col 37}{space 1}   52.94{col 46}{space 3}0.000{col 54}{space 4} 1.178254{col 67}{space 3} 1.193208
{txt}{space 7}_cons {c |}{col 14}{res}{space 2} .0002905{col 26}{space 2} 6.18e-06{col 37}{space 1} -383.15{col 46}{space 3}0.000{col 54}{space 4} .0002787{col 67}{space 3} .0003029
{col 1}{txt}       lnpop{col 14}{c |}{res}{space 2}        1{col 26}{txt}  (offset)
{hline 13}{c BT}{hline 11}{hline 11}{hline 9}{hline 8}{hline 13}{hline 12}

{com}.         
.         glm casecount urban, offset(lnpop) fam(poi) eform
{res}
{txt}Iteration 0:{space 3}log likelihood = {res:-7335.6207}  
Iteration 1:{space 3}log likelihood = {res:-6554.3308}  
Iteration 2:{space 3}log likelihood = {res:-6553.2245}  
Iteration 3:{space 3}log likelihood = {res:-6553.2244}  
{res}
{txt}Generalized linear models{col 52}No. of obs{col 68}={col 70}{res}       36
{txt}Optimization     : {res}ML{txt}{col 52}Residual df{col 68}={col 70}{res}       34
{col 20}{txt}{col 52}Scale parameter{col 68}={col 70}{res}        1
{txt}Deviance{col 18}={res}{col 20} 12869.75347{txt}{col 52}(1/df) Deviance{col 68}={res}{col 70} 378.5222
{txt}Pearson{col 18}={res}{col 20} 14332.62135{txt}{col 52}(1/df) Pearson{col 68}={res}{col 70} 421.5477

{txt}Variance function: {res}V(u) = {col 27}u{col 52}{txt}[{res}Poisson{txt}]
Link function    : {res}g(u) = {col 27}ln(u){col 52}{txt}[{res}Log{txt}]

{col 52}{help j_glmic##|_new:AIC}{col 68}={res}{col 70} 364.1791
{txt}Log likelihood{col 18}= {res}-6553.224396{txt}{col 52}{help j_glmic##|_new:BIC}{col 68}={res}{col 70} 12747.91

{txt}{hline 13}{c TT}{hline 11}{hline 11}{hline 9}{hline 8}{hline 13}{hline 12}
{col 14}{c |}{col 26}      OIM
{col 1}   casecount{col 14}{c |}        IRR{col 26}   Std. Err.{col 38}      z{col 46}   P>|z|{col 54}     [95% Con{col 67}f. Interval]
{hline 13}{c +}{hline 11}{hline 11}{hline 9}{hline 8}{hline 13}{hline 12}
{space 7}urban {c |}{col 14}{res}{space 2} 1.009456{col 26}{space 2} .0002238{col 37}{space 1}   42.45{col 46}{space 3}0.000{col 54}{space 4} 1.009017{col 67}{space 3} 1.009895
{txt}{space 7}_cons {c |}{col 14}{res}{space 2} .0005009{col 26}{space 2} 6.80e-06{col 37}{space 1} -559.83{col 46}{space 3}0.000{col 54}{space 4} .0004878{col 67}{space 3} .0005144
{col 1}{txt}       lnpop{col 14}{c |}{res}{space 2}        1{col 26}{txt}  (offset)
{hline 13}{c BT}{hline 11}{hline 11}{hline 9}{hline 8}{hline 13}{hline 12}

{com}.         
.         glm casecount wrk_agri, offset(lnpop) fam(poi) eform
{res}
{txt}Iteration 0:{space 3}log likelihood = {res:-7502.0462}  
Iteration 1:{space 3}log likelihood = {res:-6753.0085}  
Iteration 2:{space 3}log likelihood = {res:-6752.4823}  
Iteration 3:{space 3}log likelihood = {res:-6752.4823}  
{res}
{txt}Generalized linear models{col 52}No. of obs{col 68}={col 70}{res}       36
{txt}Optimization     : {res}ML{txt}{col 52}Residual df{col 68}={col 70}{res}       34
{col 20}{txt}{col 52}Scale parameter{col 68}={col 70}{res}        1
{txt}Deviance{col 18}={res}{col 20} 13268.26926{txt}{col 52}(1/df) Deviance{col 68}={res}{col 70} 390.2432
{txt}Pearson{col 18}={res}{col 20} 14309.36289{txt}{col 52}(1/df) Pearson{col 68}={res}{col 70} 420.8636

{txt}Variance function: {res}V(u) = {col 27}u{col 52}{txt}[{res}Poisson{txt}]
Link function    : {res}g(u) = {col 27}ln(u){col 52}{txt}[{res}Log{txt}]

{col 52}{help j_glmic##|_new:AIC}{col 68}={res}{col 70}  375.249
{txt}Log likelihood{col 18}= {res}-6752.482288{txt}{col 52}{help j_glmic##|_new:BIC}{col 68}={res}{col 70} 13146.43

{txt}{hline 13}{c TT}{hline 11}{hline 11}{hline 9}{hline 8}{hline 13}{hline 12}
{col 14}{c |}{col 26}      OIM
{col 1}   casecount{col 14}{c |}        IRR{col 26}   Std. Err.{col 38}      z{col 46}   P>|z|{col 54}     [95% Con{col 67}f. Interval]
{hline 13}{c +}{hline 11}{hline 11}{hline 9}{hline 8}{hline 13}{hline 12}
{space 4}wrk_agri {c |}{col 14}{res}{space 2} .9891893{col 26}{space 2} .0002907{col 37}{space 1}  -36.99{col 46}{space 3}0.000{col 54}{space 4} .9886198{col 67}{space 3} .9897592
{txt}{space 7}_cons {c |}{col 14}{res}{space 2} .0012701{col 26}{space 2} .0000195{col 37}{space 1} -434.52{col 46}{space 3}0.000{col 54}{space 4} .0012324{col 67}{space 3} .0013088
{col 1}{txt}       lnpop{col 14}{c |}{res}{space 2}        1{col 26}{txt}  (offset)
{hline 13}{c BT}{hline 11}{hline 11}{hline 9}{hline 8}{hline 13}{hline 12}

{com}.         
.         glm casecount wrk_lnagr, offset(lnpop) fam(poi) eform
{res}
{txt}Iteration 0:{space 3}log likelihood = {res: -7577.859}  
Iteration 1:{space 3}log likelihood = {res:-6853.2522}  
Iteration 2:{space 3}log likelihood = {res:-6852.7845}  
Iteration 3:{space 3}log likelihood = {res:-6852.7845}  
{res}
{txt}Generalized linear models{col 52}No. of obs{col 68}={col 70}{res}       36
{txt}Optimization     : {res}ML{txt}{col 52}Residual df{col 68}={col 70}{res}       34
{col 20}{txt}{col 52}Scale parameter{col 68}={col 70}{res}        1
{txt}Deviance{col 18}={res}{col 20} 13468.87374{txt}{col 52}(1/df) Deviance{col 68}={res}{col 70} 396.1433
{txt}Pearson{col 18}={res}{col 20} 14522.65585{txt}{col 52}(1/df) Pearson{col 68}={res}{col 70} 427.1369

{txt}Variance function: {res}V(u) = {col 27}u{col 52}{txt}[{res}Poisson{txt}]
Link function    : {res}g(u) = {col 27}ln(u){col 52}{txt}[{res}Log{txt}]

{col 52}{help j_glmic##|_new:AIC}{col 68}={res}{col 70} 380.8214
{txt}Log likelihood{col 18}= {res}-6852.784527{txt}{col 52}{help j_glmic##|_new:BIC}{col 68}={res}{col 70} 13347.03

{txt}{hline 13}{c TT}{hline 11}{hline 11}{hline 9}{hline 8}{hline 13}{hline 12}
{col 14}{c |}{col 26}      OIM
{col 1}   casecount{col 14}{c |}        IRR{col 26}   Std. Err.{col 38}      z{col 46}   P>|z|{col 54}     [95% Con{col 67}f. Interval]
{hline 13}{c +}{hline 11}{hline 11}{hline 9}{hline 8}{hline 13}{hline 12}
{space 3}wrk_lnagr {c |}{col 14}{res}{space 2} 1.013043{col 26}{space 2} .0003889{col 37}{space 1}   33.76{col 46}{space 3}0.000{col 54}{space 4} 1.012281{col 67}{space 3} 1.013806
{txt}{space 7}_cons {c |}{col 14}{res}{space 2} .0004338{col 26}{space 2} 8.31e-06{col 37}{space 1} -404.09{col 46}{space 3}0.000{col 54}{space 4} .0004178{col 67}{space 3} .0004504
{col 1}{txt}       lnpop{col 14}{c |}{res}{space 2}        1{col 26}{txt}  (offset)
{hline 13}{c BT}{hline 11}{hline 11}{hline 9}{hline 8}{hline 13}{hline 12}

{com}.         
.         glm casecount wrk_unagr, offset(lnpop) fam(poi) eform
{res}
{txt}Iteration 0:{space 3}log likelihood = {res:-7618.9443}  
Iteration 1:{space 3}log likelihood = {res:-6579.3027}  
Iteration 2:{space 3}log likelihood = {res:-6570.1403}  
Iteration 3:{space 3}log likelihood = {res:-6570.1329}  
Iteration 4:{space 3}log likelihood = {res:-6570.1329}  
{res}
{txt}Generalized linear models{col 52}No. of obs{col 68}={col 70}{res}       36
{txt}Optimization     : {res}ML{txt}{col 52}Residual df{col 68}={col 70}{res}       34
{col 20}{txt}{col 52}Scale parameter{col 68}={col 70}{res}        1
{txt}Deviance{col 18}={res}{col 20} 12903.57055{txt}{col 52}(1/df) Deviance{col 68}={res}{col 70} 379.5168
{txt}Pearson{col 18}={res}{col 20} 13649.08246{txt}{col 52}(1/df) Pearson{col 68}={res}{col 70} 401.4436

{txt}Variance function: {res}V(u) = {col 27}u{col 52}{txt}[{res}Poisson{txt}]
Link function    : {res}g(u) = {col 27}ln(u){col 52}{txt}[{res}Log{txt}]

{col 52}{help j_glmic##|_new:AIC}{col 68}={res}{col 70} 365.1185
{txt}Log likelihood{col 18}= {res}-6570.132932{txt}{col 52}{help j_glmic##|_new:BIC}{col 68}={res}{col 70} 12781.73

{txt}{hline 13}{c TT}{hline 11}{hline 11}{hline 9}{hline 8}{hline 13}{hline 12}
{col 14}{c |}{col 26}      OIM
{col 1}   casecount{col 14}{c |}        IRR{col 26}   Std. Err.{col 38}      z{col 46}   P>|z|{col 54}     [95% Con{col 67}f. Interval]
{hline 13}{c +}{hline 11}{hline 11}{hline 9}{hline 8}{hline 13}{hline 12}
{space 3}wrk_unagr {c |}{col 14}{res}{space 2} 1.049157{col 26}{space 2} .0011808{col 37}{space 1}   42.64{col 46}{space 3}0.000{col 54}{space 4} 1.046845{col 67}{space 3} 1.051474
{txt}{space 7}_cons {c |}{col 14}{res}{space 2} .0004807{col 26}{space 2} 6.87e-06{col 37}{space 1} -534.31{col 46}{space 3}0.000{col 54}{space 4} .0004674{col 67}{space 3} .0004943
{col 1}{txt}       lnpop{col 14}{c |}{res}{space 2}        1{col 26}{txt}  (offset)
{hline 13}{c BT}{hline 11}{hline 11}{hline 9}{hline 8}{hline 13}{hline 12}

{com}.         
.         glm casecount tv, offset(lnpop) fam(poi) eform
{res}
{txt}Iteration 0:{space 3}log likelihood = {res:-8074.4792}  
Iteration 1:{space 3}log likelihood = {res:-7260.7765}  
Iteration 2:{space 3}log likelihood = {res:-7259.8009}  
Iteration 3:{space 3}log likelihood = {res:-7259.8009}  
{res}
{txt}Generalized linear models{col 52}No. of obs{col 68}={col 70}{res}       36
{txt}Optimization     : {res}ML{txt}{col 52}Residual df{col 68}={col 70}{res}       34
{col 20}{txt}{col 52}Scale parameter{col 68}={col 70}{res}        1
{txt}Deviance{col 18}={res}{col 20} 14282.90644{txt}{col 52}(1/df) Deviance{col 68}={res}{col 70} 420.0855
{txt}Pearson{col 18}={res}{col 20} 15147.50443{txt}{col 52}(1/df) Pearson{col 68}={res}{col 70} 445.5148

{txt}Variance function: {res}V(u) = {col 27}u{col 52}{txt}[{res}Poisson{txt}]
Link function    : {res}g(u) = {col 27}ln(u){col 52}{txt}[{res}Log{txt}]

{col 52}{help j_glmic##|_new:AIC}{col 68}={res}{col 70} 403.4334
{txt}Log likelihood{col 18}= {res}-7259.800879{txt}{col 52}{help j_glmic##|_new:BIC}{col 68}={res}{col 70} 14161.07

{txt}{hline 13}{c TT}{hline 11}{hline 11}{hline 9}{hline 8}{hline 13}{hline 12}
{col 14}{c |}{col 26}      OIM
{col 1}   casecount{col 14}{c |}        IRR{col 26}   Std. Err.{col 38}      z{col 46}   P>|z|{col 54}     [95% Con{col 67}f. Interval]
{hline 13}{c +}{hline 11}{hline 11}{hline 9}{hline 8}{hline 13}{hline 12}
{space 10}tv {c |}{col 14}{res}{space 2} 1.005403{col 26}{space 2} .0003096{col 37}{space 1}   17.50{col 46}{space 3}0.000{col 54}{space 4} 1.004796{col 67}{space 3}  1.00601
{txt}{space 7}_cons {c |}{col 14}{res}{space 2} .0006595{col 26}{space 2} 7.52e-06{col 37}{space 1} -642.09{col 46}{space 3}0.000{col 54}{space 4} .0006449{col 67}{space 3} .0006744
{col 1}{txt}       lnpop{col 14}{c |}{res}{space 2}        1{col 26}{txt}  (offset)
{hline 13}{c BT}{hline 11}{hline 11}{hline 9}{hline 8}{hline 13}{hline 12}

{com}.         
.         glm casecount density, offset(lnpop) fam(poi) eform
{res}
{txt}Iteration 0:{space 3}log likelihood = {res: -7858.521}  
Iteration 1:{space 3}log likelihood = {res: -6993.545}  
Iteration 2:{space 3}log likelihood = {res:-6991.7371}  
Iteration 3:{space 3}log likelihood = {res:-6991.7367}  
{res}
{txt}Generalized linear models{col 52}No. of obs{col 68}={col 70}{res}       36
{txt}Optimization     : {res}ML{txt}{col 52}Residual df{col 68}={col 70}{res}       34
{col 20}{txt}{col 52}Scale parameter{col 68}={col 70}{res}        1
{txt}Deviance{col 18}={res}{col 20} 13746.77817{txt}{col 52}(1/df) Deviance{col 68}={res}{col 70}  404.317
{txt}Pearson{col 18}={res}{col 20} 14527.94826{txt}{col 52}(1/df) Pearson{col 68}={res}{col 70} 427.2926

{txt}Variance function: {res}V(u) = {col 27}u{col 52}{txt}[{res}Poisson{txt}]
Link function    : {res}g(u) = {col 27}ln(u){col 52}{txt}[{res}Log{txt}]

{col 52}{help j_glmic##|_new:AIC}{col 68}={res}{col 70} 388.5409
{txt}Log likelihood{col 18}= {res}-6991.736745{txt}{col 52}{help j_glmic##|_new:BIC}{col 68}={res}{col 70} 13624.94

{txt}{hline 13}{c TT}{hline 11}{hline 11}{hline 9}{hline 8}{hline 13}{hline 12}
{col 14}{c |}{col 26}      OIM
{col 1}   casecount{col 14}{c |}        IRR{col 26}   Std. Err.{col 38}      z{col 46}   P>|z|{col 54}     [95% Con{col 67}f. Interval]
{hline 13}{c +}{hline 11}{hline 11}{hline 9}{hline 8}{hline 13}{hline 12}
{space 5}density {c |}{col 14}{res}{space 2} 1.000169{col 26}{space 2} 5.59e-06{col 37}{space 1}   30.17{col 46}{space 3}0.000{col 54}{space 4} 1.000158{col 67}{space 3} 1.000179
{txt}{space 7}_cons {c |}{col 14}{res}{space 2} .0006598{col 26}{space 2} 6.37e-06{col 37}{space 1} -758.98{col 46}{space 3}0.000{col 54}{space 4} .0006474{col 67}{space 3} .0006724
{col 1}{txt}       lnpop{col 14}{c |}{res}{space 2}        1{col 26}{txt}  (offset)
{hline 13}{c BT}{hline 11}{hline 11}{hline 9}{hline 8}{hline 13}{hline 12}

{com}.         
.         glm casecount phone, offset(lnpop) fam(poi) eform
{res}
{txt}Iteration 0:{space 3}log likelihood = {res:-7860.1025}  
Iteration 1:{space 3}log likelihood = {res:-6990.3535}  
Iteration 2:{space 3}log likelihood = {res:-6988.6661}  
Iteration 3:{space 3}log likelihood = {res: -6988.666}  
{res}
{txt}Generalized linear models{col 52}No. of obs{col 68}={col 70}{res}       36
{txt}Optimization     : {res}ML{txt}{col 52}Residual df{col 68}={col 70}{res}       34
{col 20}{txt}{col 52}Scale parameter{col 68}={col 70}{res}        1
{txt}Deviance{col 18}={res}{col 20} 13740.63659{txt}{col 52}(1/df) Deviance{col 68}={res}{col 70} 404.1364
{txt}Pearson{col 18}={res}{col 20} 14353.92527{txt}{col 52}(1/df) Pearson{col 68}={res}{col 70} 422.1743

{txt}Variance function: {res}V(u) = {col 27}u{col 52}{txt}[{res}Poisson{txt}]
Link function    : {res}g(u) = {col 27}ln(u){col 52}{txt}[{res}Log{txt}]

{col 52}{help j_glmic##|_new:AIC}{col 68}={res}{col 70} 388.3703
{txt}Log likelihood{col 18}= {res}-6988.665954{txt}{col 52}{help j_glmic##|_new:BIC}{col 68}={res}{col 70}  13618.8

{txt}{hline 13}{c TT}{hline 11}{hline 11}{hline 9}{hline 8}{hline 13}{hline 12}
{col 14}{c |}{col 26}      OIM
{col 1}   casecount{col 14}{c |}        IRR{col 26}   Std. Err.{col 38}      z{col 46}   P>|z|{col 54}     [95% Con{col 67}f. Interval]
{hline 13}{c +}{hline 11}{hline 11}{hline 9}{hline 8}{hline 13}{hline 12}
{space 7}phone {c |}{col 14}{res}{space 2} 1.013501{col 26}{space 2} .0004656{col 37}{space 1}   29.19{col 46}{space 3}0.000{col 54}{space 4} 1.012589{col 67}{space 3} 1.014414
{txt}{space 7}_cons {c |}{col 14}{res}{space 2} .0003012{col 26}{space 2}   .00001{col 37}{space 1} -243.74{col 46}{space 3}0.000{col 54}{space 4} .0002822{col 67}{space 3} .0003215
{col 1}{txt}       lnpop{col 14}{c |}{res}{space 2}        1{col 26}{txt}  (offset)
{hline 13}{c BT}{hline 11}{hline 11}{hline 9}{hline 8}{hline 13}{hline 12}

{com}.         
.         glm casecount electr, offset(lnpop) fam(poi) eform
{res}
{txt}Iteration 0:{space 3}log likelihood = {res:-8090.0232}  
Iteration 1:{space 3}log likelihood = {res:-7294.9392}  
Iteration 2:{space 3}log likelihood = {res: -7293.926}  
Iteration 3:{space 3}log likelihood = {res:-7293.9259}  
{res}
{txt}Generalized linear models{col 52}No. of obs{col 68}={col 70}{res}       36
{txt}Optimization     : {res}ML{txt}{col 52}Residual df{col 68}={col 70}{res}       34
{col 20}{txt}{col 52}Scale parameter{col 68}={col 70}{res}        1
{txt}Deviance{col 18}={res}{col 20} 14351.15656{txt}{col 52}(1/df) Deviance{col 68}={res}{col 70} 422.0928
{txt}Pearson{col 18}={res}{col 20} 15167.03193{txt}{col 52}(1/df) Pearson{col 68}={res}{col 70} 446.0892

{txt}Variance function: {res}V(u) = {col 27}u{col 52}{txt}[{res}Poisson{txt}]
Link function    : {res}g(u) = {col 27}ln(u){col 52}{txt}[{res}Log{txt}]

{col 52}{help j_glmic##|_new:AIC}{col 68}={res}{col 70} 405.3292
{txt}Log likelihood{col 18}= {res}-7293.925939{txt}{col 52}{help j_glmic##|_new:BIC}{col 68}={res}{col 70} 14229.32

{txt}{hline 13}{c TT}{hline 11}{hline 11}{hline 9}{hline 8}{hline 13}{hline 12}
{col 14}{c |}{col 26}      OIM
{col 1}   casecount{col 14}{c |}        IRR{col 26}   Std. Err.{col 38}      z{col 46}   P>|z|{col 54}     [95% Con{col 67}f. Interval]
{hline 13}{c +}{hline 11}{hline 11}{hline 9}{hline 8}{hline 13}{hline 12}
{space 6}electr {c |}{col 14}{res}{space 2}  1.00422{col 26}{space 2} .0002765{col 37}{space 1}   15.30{col 46}{space 3}0.000{col 54}{space 4} 1.003678{col 67}{space 3} 1.004762
{txt}{space 7}_cons {c |}{col 14}{res}{space 2} .0006835{col 26}{space 2} 7.19e-06{col 37}{space 1} -693.27{col 46}{space 3}0.000{col 54}{space 4} .0006695{col 67}{space 3} .0006977
{col 1}{txt}       lnpop{col 14}{c |}{res}{space 2}        1{col 26}{txt}  (offset)
{hline 13}{c BT}{hline 11}{hline 11}{hline 9}{hline 8}{hline 13}{hline 12}

{com}.         
.         glm casecount small_house, offset(lnpop) fam(poi) eform
{res}
{txt}Iteration 0:{space 3}log likelihood = {res:-6400.7219}  
Iteration 1:{space 3}log likelihood = {res:-5928.4542}  
Iteration 2:{space 3}log likelihood = {res:-5928.0875}  
Iteration 3:{space 3}log likelihood = {res:-5928.0875}  
{res}
{txt}Generalized linear models{col 52}No. of obs{col 68}={col 70}{res}       36
{txt}Optimization     : {res}ML{txt}{col 52}Residual df{col 68}={col 70}{res}       34
{col 20}{txt}{col 52}Scale parameter{col 68}={col 70}{res}        1
{txt}Deviance{col 18}={res}{col 20} 11619.47975{txt}{col 52}(1/df) Deviance{col 68}={res}{col 70} 341.7494
{txt}Pearson{col 18}={res}{col 20} 13131.16017{txt}{col 52}(1/df) Pearson{col 68}={res}{col 70} 386.2106

{txt}Variance function: {res}V(u) = {col 27}u{col 52}{txt}[{res}Poisson{txt}]
Link function    : {res}g(u) = {col 27}ln(u){col 52}{txt}[{res}Log{txt}]

{col 52}{help j_glmic##|_new:AIC}{col 68}={res}{col 70} 329.4493
{txt}Log likelihood{col 18}= {res}-5928.087535{txt}{col 52}{help j_glmic##|_new:BIC}{col 68}={res}{col 70} 11497.64

{txt}{hline 13}{c TT}{hline 11}{hline 11}{hline 9}{hline 8}{hline 13}{hline 12}
{col 14}{c |}{col 26}      OIM
{col 1}   casecount{col 14}{c |}        IRR{col 26}   Std. Err.{col 38}      z{col 46}   P>|z|{col 54}     [95% Con{col 67}f. Interval]
{hline 13}{c +}{hline 11}{hline 11}{hline 9}{hline 8}{hline 13}{hline 12}
{space 1}small_house {c |}{col 14}{res}{space 2} 1.049349{col 26}{space 2} .0008917{col 37}{space 1}   56.69{col 46}{space 3}0.000{col 54}{space 4} 1.047603{col 67}{space 3} 1.051098
{txt}{space 7}_cons {c |}{col 14}{res}{space 2} .0003486{col 26}{space 2} 6.03e-06{col 37}{space 1} -460.40{col 46}{space 3}0.000{col 54}{space 4}  .000337{col 67}{space 3} .0003606
{col 1}{txt}       lnpop{col 14}{c |}{res}{space 2}        1{col 26}{txt}  (offset)
{hline 13}{c BT}{hline 11}{hline 11}{hline 9}{hline 8}{hline 13}{hline 12}

{com}.         
.         glm casecount large_house, offset(lnpop) fam(poi) eform
{res}
{txt}Iteration 0:{space 3}log likelihood = {res:-6386.8074}  
Iteration 1:{space 3}log likelihood = {res:-5971.9296}  
Iteration 2:{space 3}log likelihood = {res:-5971.6712}  
Iteration 3:{space 3}log likelihood = {res:-5971.6712}  
{res}
{txt}Generalized linear models{col 52}No. of obs{col 68}={col 70}{res}       36
{txt}Optimization     : {res}ML{txt}{col 52}Residual df{col 68}={col 70}{res}       34
{col 20}{txt}{col 52}Scale parameter{col 68}={col 70}{res}        1
{txt}Deviance{col 18}={res}{col 20} 11706.64714{txt}{col 52}(1/df) Deviance{col 68}={res}{col 70} 344.3132
{txt}Pearson{col 18}={res}{col 20} 12583.79795{txt}{col 52}(1/df) Pearson{col 68}={res}{col 70} 370.1117

{txt}Variance function: {res}V(u) = {col 27}u{col 52}{txt}[{res}Poisson{txt}]
Link function    : {res}g(u) = {col 27}ln(u){col 52}{txt}[{res}Log{txt}]

{col 52}{help j_glmic##|_new:AIC}{col 68}={res}{col 70} 331.8706
{txt}Log likelihood{col 18}= {res}-5971.671226{txt}{col 52}{help j_glmic##|_new:BIC}{col 68}={res}{col 70} 11584.81

{txt}{hline 13}{c TT}{hline 11}{hline 11}{hline 9}{hline 8}{hline 13}{hline 12}
{col 14}{c |}{col 26}      OIM
{col 1}   casecount{col 14}{c |}        IRR{col 26}   Std. Err.{col 38}      z{col 46}   P>|z|{col 54}     [95% Con{col 67}f. Interval]
{hline 13}{c +}{hline 11}{hline 11}{hline 9}{hline 8}{hline 13}{hline 12}
{space 1}large_house {c |}{col 14}{res}{space 2} .9671895{col 26}{space 2}  .000594{col 37}{space 1}  -54.32{col 46}{space 3}0.000{col 54}{space 4}  .966026{col 67}{space 3} .9683544
{txt}{space 7}_cons {c |}{col 14}{res}{space 2} .0052296{col 26}{space 2} .0001827{col 37}{space 1} -150.39{col 46}{space 3}0.000{col 54}{space 4} .0048835{col 67}{space 3} .0056002
{col 1}{txt}       lnpop{col 14}{c |}{res}{space 2}        1{col 26}{txt}  (offset)
{hline 13}{c BT}{hline 11}{hline 11}{hline 9}{hline 8}{hline 13}{hline 12}

{com}.         
.         glm casecount qual_floor, offset(lnpop) fam(poi) eform
{res}
{txt}Iteration 0:{space 3}log likelihood = {res:-7829.3962}  
Iteration 1:{space 3}log likelihood = {res:-6930.1833}  
Iteration 2:{space 3}log likelihood = {res: -6928.471}  
Iteration 3:{space 3}log likelihood = {res:-6928.4708}  
{res}
{txt}Generalized linear models{col 52}No. of obs{col 68}={col 70}{res}       36
{txt}Optimization     : {res}ML{txt}{col 52}Residual df{col 68}={col 70}{res}       34
{col 20}{txt}{col 52}Scale parameter{col 68}={col 70}{res}        1
{txt}Deviance{col 18}={res}{col 20} 13620.24633{txt}{col 52}(1/df) Deviance{col 68}={res}{col 70} 400.5955
{txt}Pearson{col 18}={res}{col 20} 14597.48538{txt}{col 52}(1/df) Pearson{col 68}={res}{col 70} 429.3378

{txt}Variance function: {res}V(u) = {col 27}u{col 52}{txt}[{res}Poisson{txt}]
Link function    : {res}g(u) = {col 27}ln(u){col 52}{txt}[{res}Log{txt}]

{col 52}{help j_glmic##|_new:AIC}{col 68}={res}{col 70} 385.0262
{txt}Log likelihood{col 18}= {res}-6928.470825{txt}{col 52}{help j_glmic##|_new:BIC}{col 68}={res}{col 70} 13498.41

{txt}{hline 13}{c TT}{hline 11}{hline 11}{hline 9}{hline 8}{hline 13}{hline 12}
{col 14}{c |}{col 26}      OIM
{col 1}   casecount{col 14}{c |}        IRR{col 26}   Std. Err.{col 38}      z{col 46}   P>|z|{col 54}     [95% Con{col 67}f. Interval]
{hline 13}{c +}{hline 11}{hline 11}{hline 9}{hline 8}{hline 13}{hline 12}
{space 2}qual_floor {c |}{col 14}{res}{space 2} 1.022537{col 26}{space 2} .0007075{col 37}{space 1}   32.21{col 46}{space 3}0.000{col 54}{space 4} 1.021151{col 67}{space 3} 1.023924
{txt}{space 7}_cons {c |}{col 14}{res}{space 2} .0006119{col 26}{space 2} 6.70e-06{col 37}{space 1} -675.36{col 46}{space 3}0.000{col 54}{space 4} .0005989{col 67}{space 3} .0006251
{col 1}{txt}       lnpop{col 14}{c |}{res}{space 2}        1{col 26}{txt}  (offset)
{hline 13}{c BT}{hline 11}{hline 11}{hline 9}{hline 8}{hline 13}{hline 12}

{com}.         
.         glm casecount bad_floor, offset(lnpop) fam(poi) eform
{res}
{txt}Iteration 0:{space 3}log likelihood = {res:-7751.1825}  
Iteration 1:{space 3}log likelihood = {res:-6869.2891}  
Iteration 2:{space 3}log likelihood = {res:  -6866.52}  
Iteration 3:{space 3}log likelihood = {res:-6866.5196}  
{res}
{txt}Generalized linear models{col 52}No. of obs{col 68}={col 70}{res}       36
{txt}Optimization     : {res}ML{txt}{col 52}Residual df{col 68}={col 70}{res}       34
{col 20}{txt}{col 52}Scale parameter{col 68}={col 70}{res}        1
{txt}Deviance{col 18}={res}{col 20} 13496.34391{txt}{col 52}(1/df) Deviance{col 68}={res}{col 70} 396.9513
{txt}Pearson{col 18}={res}{col 20} 14852.41529{txt}{col 52}(1/df) Pearson{col 68}={res}{col 70} 436.8357

{txt}Variance function: {res}V(u) = {col 27}u{col 52}{txt}[{res}Poisson{txt}]
Link function    : {res}g(u) = {col 27}ln(u){col 52}{txt}[{res}Log{txt}]

{col 52}{help j_glmic##|_new:AIC}{col 68}={res}{col 70} 381.5844
{txt}Log likelihood{col 18}= {res}-6866.519616{txt}{col 52}{help j_glmic##|_new:BIC}{col 68}={res}{col 70}  13374.5

{txt}{hline 13}{c TT}{hline 11}{hline 11}{hline 9}{hline 8}{hline 13}{hline 12}
{col 14}{c |}{col 26}      OIM
{col 1}   casecount{col 14}{c |}        IRR{col 26}   Std. Err.{col 38}      z{col 46}   P>|z|{col 54}     [95% Con{col 67}f. Interval]
{hline 13}{c +}{hline 11}{hline 11}{hline 9}{hline 8}{hline 13}{hline 12}
{space 3}bad_floor {c |}{col 14}{res}{space 2} .9890872{col 26}{space 2}  .000325{col 37}{space 1}  -33.39{col 46}{space 3}0.000{col 54}{space 4} .9884504{col 67}{space 3} .9897244
{txt}{space 7}_cons {c |}{col 14}{res}{space 2} .0012306{col 26}{space 2} .0000196{col 37}{space 1} -420.54{col 46}{space 3}0.000{col 54}{space 4} .0011928{col 67}{space 3} .0012697
{col 1}{txt}       lnpop{col 14}{c |}{res}{space 2}        1{col 26}{txt}  (offset)
{hline 13}{c BT}{hline 11}{hline 11}{hline 9}{hline 8}{hline 13}{hline 12}

{com}.         
.         glm casecount tap_water, offset(lnpop) fam(poi) eform
{res}
{txt}Iteration 0:{space 3}log likelihood = {res:-7894.6153}  
Iteration 1:{space 3}log likelihood = {res:-7349.9776}  
Iteration 2:{space 3}log likelihood = {res:-7349.9415}  
Iteration 3:{space 3}log likelihood = {res:-7349.9415}  
{res}
{txt}Generalized linear models{col 52}No. of obs{col 68}={col 70}{res}       36
{txt}Optimization     : {res}ML{txt}{col 52}Residual df{col 68}={col 70}{res}       34
{col 20}{txt}{col 52}Scale parameter{col 68}={col 70}{res}        1
{txt}Deviance{col 18}={res}{col 20} 14463.18769{txt}{col 52}(1/df) Deviance{col 68}={res}{col 70} 425.3879
{txt}Pearson{col 18}={res}{col 20} 15143.19069{txt}{col 52}(1/df) Pearson{col 68}={res}{col 70}  445.388

{txt}Variance function: {res}V(u) = {col 27}u{col 52}{txt}[{res}Poisson{txt}]
Link function    : {res}g(u) = {col 27}ln(u){col 52}{txt}[{res}Log{txt}]

{col 52}{help j_glmic##|_new:AIC}{col 68}={res}{col 70} 408.4412
{txt}Log likelihood{col 18}= {res}-7349.941504{txt}{col 52}{help j_glmic##|_new:BIC}{col 68}={res}{col 70} 14341.35

{txt}{hline 13}{c TT}{hline 11}{hline 11}{hline 9}{hline 8}{hline 13}{hline 12}
{col 14}{c |}{col 26}      OIM
{col 1}   casecount{col 14}{c |}        IRR{col 26}   Std. Err.{col 38}      z{col 46}   P>|z|{col 54}     [95% Con{col 67}f. Interval]
{hline 13}{c +}{hline 11}{hline 11}{hline 9}{hline 8}{hline 13}{hline 12}
{space 3}tap_water {c |}{col 14}{res}{space 2} .9960232{col 26}{space 2} .0003967{col 37}{space 1}  -10.00{col 46}{space 3}0.000{col 54}{space 4} .9952459{col 67}{space 3}  .996801
{txt}{space 7}_cons {c |}{col 14}{res}{space 2}   .00079{col 26}{space 2} 7.39e-06{col 37}{space 1} -763.88{col 46}{space 3}0.000{col 54}{space 4} .0007757{col 67}{space 3} .0008046
{col 1}{txt}       lnpop{col 14}{c |}{res}{space 2}        1{col 26}{txt}  (offset)
{hline 13}{c BT}{hline 11}{hline 11}{hline 9}{hline 8}{hline 13}{hline 12}

{com}.         
.         glm casecount bad_water, offset(lnpop) fam(poi) eform
{res}
{txt}Iteration 0:{space 3}log likelihood = {res:   -8028.6}  
Iteration 1:{space 3}log likelihood = {res:-7402.9941}  
Iteration 2:{space 3}log likelihood = {res:-7402.8217}  
Iteration 3:{space 3}log likelihood = {res:-7402.8217}  
{res}
{txt}Generalized linear models{col 52}No. of obs{col 68}={col 70}{res}       36
{txt}Optimization     : {res}ML{txt}{col 52}Residual df{col 68}={col 70}{res}       34
{col 20}{txt}{col 52}Scale parameter{col 68}={col 70}{res}        1
{txt}Deviance{col 18}={res}{col 20} 14568.94805{txt}{col 52}(1/df) Deviance{col 68}={res}{col 70} 428.4985
{txt}Pearson{col 18}={res}{col 20} 15378.25228{txt}{col 52}(1/df) Pearson{col 68}={res}{col 70} 452.3015

{txt}Variance function: {res}V(u) = {col 27}u{col 52}{txt}[{res}Poisson{txt}]
Link function    : {res}g(u) = {col 27}ln(u){col 52}{txt}[{res}Log{txt}]

{col 52}{help j_glmic##|_new:AIC}{col 68}={res}{col 70}  411.379
{txt}Log likelihood{col 18}= {res}-7402.821682{txt}{col 52}{help j_glmic##|_new:BIC}{col 68}={res}{col 70} 14447.11

{txt}{hline 13}{c TT}{hline 11}{hline 11}{hline 9}{hline 8}{hline 13}{hline 12}
{col 14}{c |}{col 26}      OIM
{col 1}   casecount{col 14}{c |}        IRR{col 26}   Std. Err.{col 38}      z{col 46}   P>|z|{col 54}     [95% Con{col 67}f. Interval]
{hline 13}{c +}{hline 11}{hline 11}{hline 9}{hline 8}{hline 13}{hline 12}
{space 3}bad_water {c |}{col 14}{res}{space 2} .9993237{col 26}{space 2} .0004397{col 37}{space 1}   -1.54{col 46}{space 3}0.124{col 54}{space 4} .9984624{col 67}{space 3} 1.000186
{txt}{space 7}_cons {c |}{col 14}{res}{space 2} .0007663{col 26}{space 2} .0000115{col 37}{space 1} -477.77{col 46}{space 3}0.000{col 54}{space 4} .0007441{col 67}{space 3} .0007892
{col 1}{txt}       lnpop{col 14}{c |}{res}{space 2}        1{col 26}{txt}  (offset)
{hline 13}{c BT}{hline 11}{hline 11}{hline 9}{hline 8}{hline 13}{hline 12}

{com}.         
.         glm casecount flush_toilet, offset(lnpop) fam(poi) eform
{res}
{txt}Iteration 0:{space 3}log likelihood = {res:-8063.3651}  
Iteration 1:{space 3}log likelihood = {res:-7371.3102}  
Iteration 2:{space 3}log likelihood = {res:-7370.9727}  
Iteration 3:{space 3}log likelihood = {res:-7370.9727}  
{res}
{txt}Generalized linear models{col 52}No. of obs{col 68}={col 70}{res}       36
{txt}Optimization     : {res}ML{txt}{col 52}Residual df{col 68}={col 70}{res}       34
{col 20}{txt}{col 52}Scale parameter{col 68}={col 70}{res}        1
{txt}Deviance{col 18}={res}{col 20} 14505.25015{txt}{col 52}(1/df) Deviance{col 68}={res}{col 70}  426.625
{txt}Pearson{col 18}={res}{col 20} 15381.12441{txt}{col 52}(1/df) Pearson{col 68}={res}{col 70}  452.386

{txt}Variance function: {res}V(u) = {col 27}u{col 52}{txt}[{res}Poisson{txt}]
Link function    : {res}g(u) = {col 27}ln(u){col 52}{txt}[{res}Log{txt}]

{col 52}{help j_glmic##|_new:AIC}{col 68}={res}{col 70} 409.6096
{txt}Log likelihood{col 18}= {res}-7370.972733{txt}{col 52}{help j_glmic##|_new:BIC}{col 68}={res}{col 70} 14383.41

{txt}{hline 13}{c TT}{hline 11}{hline 11}{hline 9}{hline 8}{hline 13}{hline 12}
{col 14}{c |}{col 26}      OIM
{col 1}   casecount{col 14}{c |}        IRR{col 26}   Std. Err.{col 38}      z{col 46}   P>|z|{col 54}     [95% Con{col 67}f. Interval]
{hline 13}{c +}{hline 11}{hline 11}{hline 9}{hline 8}{hline 13}{hline 12}
flush_toilet {c |}{col 14}{res}{space 2} 1.003523{col 26}{space 2}  .000427{col 37}{space 1}    8.27{col 46}{space 3}0.000{col 54}{space 4} 1.002687{col 67}{space 3}  1.00436
{txt}{space 7}_cons {c |}{col 14}{res}{space 2} .0007141{col 26}{space 2} 7.40e-06{col 37}{space 1} -699.17{col 46}{space 3}0.000{col 54}{space 4} .0006998{col 67}{space 3} .0007288
{col 1}{txt}       lnpop{col 14}{c |}{res}{space 2}        1{col 26}{txt}  (offset)
{hline 13}{c BT}{hline 11}{hline 11}{hline 9}{hline 8}{hline 13}{hline 12}

{com}.         
.         glm casecount bad_toilet, offset(lnpop) fam(poi) eform
{res}
{txt}Iteration 0:{space 3}log likelihood = {res:-7130.8652}  
Iteration 1:{space 3}log likelihood = {res:-6198.2398}  
Iteration 2:{space 3}log likelihood = {res: -6196.518}  
Iteration 3:{space 3}log likelihood = {res:-6196.5179}  
{res}
{txt}Generalized linear models{col 52}No. of obs{col 68}={col 70}{res}       36
{txt}Optimization     : {res}ML{txt}{col 52}Residual df{col 68}={col 70}{res}       34
{col 20}{txt}{col 52}Scale parameter{col 68}={col 70}{res}        1
{txt}Deviance{col 18}={res}{col 20}  12156.3405{txt}{col 52}(1/df) Deviance{col 68}={res}{col 70} 357.5394
{txt}Pearson{col 18}={res}{col 20} 13022.61196{txt}{col 52}(1/df) Pearson{col 68}={res}{col 70}  383.018

{txt}Variance function: {res}V(u) = {col 27}u{col 52}{txt}[{res}Poisson{txt}]
Link function    : {res}g(u) = {col 27}ln(u){col 52}{txt}[{res}Log{txt}]

{col 52}{help j_glmic##|_new:AIC}{col 68}={res}{col 70} 344.3621
{txt}Log likelihood{col 18}= {res}-6196.517911{txt}{col 52}{help j_glmic##|_new:BIC}{col 68}={res}{col 70}  12034.5

{txt}{hline 13}{c TT}{hline 11}{hline 11}{hline 9}{hline 8}{hline 13}{hline 12}
{col 14}{c |}{col 26}      OIM
{col 1}   casecount{col 14}{c |}        IRR{col 26}   Std. Err.{col 38}      z{col 46}   P>|z|{col 54}     [95% Con{col 67}f. Interval]
{hline 13}{c +}{hline 11}{hline 11}{hline 9}{hline 8}{hline 13}{hline 12}
{space 2}bad_toilet {c |}{col 14}{res}{space 2} .9826759{col 26}{space 2} .0003389{col 37}{space 1}  -50.67{col 46}{space 3}0.000{col 54}{space 4} .9820118{col 67}{space 3} .9833404
{txt}{space 7}_cons {c |}{col 14}{res}{space 2} .0017801{col 26}{space 2} .0000311{col 37}{space 1} -362.77{col 46}{space 3}0.000{col 54}{space 4} .0017202{col 67}{space 3}  .001842
{col 1}{txt}       lnpop{col 14}{c |}{res}{space 2}        1{col 26}{txt}  (offset)
{hline 13}{c BT}{hline 11}{hline 11}{hline 9}{hline 8}{hline 13}{hline 12}

{com}. 
.         
.         *ALL SHOW EVIDENCE OF DISPERSION WITH (1/DF)DEVIANCE IN THE HUNDREDS 
.    
.    
.    
.    
.    poisson casecount iwi-density, offset(lnpop) 
{res}
{txt}Iteration 0:{space 3}log likelihood = {res:-27886.765}  
Iteration 1:{space 3}log likelihood = {res:-8764.0206}  
Iteration 2:{space 3}log likelihood = {res:-4425.1029}  
Iteration 3:{space 3}log likelihood = {res:-1240.9091}  
Iteration 4:{space 3}log likelihood = {res:-1220.1141}  
Iteration 5:{space 3}log likelihood = {res: -1220.082}  
Iteration 6:{space 3}log likelihood = {res: -1220.082}  
{res}
{txt}Poisson regression{col 51}Number of obs{col 67}= {res}        36
{txt}{col 51}LR chi2({res}20{txt}){col 67}= {res}  12367.85
{txt}{col 51}Prob > chi2{col 67}= {res}    0.0000
{txt}Log likelihood = {res} -1220.082{txt}{col 51}Pseudo R2{col 67}= {res}    0.8352

{txt}{hline 13}{c TT}{hline 11}{hline 11}{hline 9}{hline 8}{hline 13}{hline 12}
{col 1}   casecount{col 14}{c |}      Coef.{col 26}   Std. Err.{col 38}      z{col 46}   P>|z|{col 54}     [95% Con{col 67}f. Interval]
{hline 13}{c +}{hline 11}{hline 11}{hline 9}{hline 8}{hline 13}{hline 12}
{space 9}iwi {c |}{col 14}{res}{space 2}-.3686416{col 26}{space 2} .0327173{col 37}{space 1}  -11.27{col 46}{space 3}0.000{col 54}{space 4}-.4327663{col 67}{space 3}-.3045169
{txt}{space 8}edyr {c |}{col 14}{res}{space 2}-5.364139{col 26}{space 2} .3200662{col 37}{space 1}  -16.76{col 46}{space 3}0.000{col 54}{space 4}-5.991457{col 67}{space 3}-4.736821
{txt}{space 4}edyr_fem {c |}{col 14}{res}{space 2} 3.363442{col 26}{space 2} .1735875{col 37}{space 1}   19.38{col 46}{space 3}0.000{col 54}{space 4} 3.023216{col 67}{space 3} 3.703667
{txt}{space 3}edyr_male {c |}{col 14}{res}{space 2} 2.775146{col 26}{space 2} .1544045{col 37}{space 1}   17.97{col 46}{space 3}0.000{col 54}{space 4} 2.472518{col 67}{space 3} 3.077773
{txt}{space 7}urban {c |}{col 14}{res}{space 2}-.0265898{col 26}{space 2} .0025295{col 37}{space 1}  -10.51{col 46}{space 3}0.000{col 54}{space 4}-.0315475{col 67}{space 3}-.0216321
{txt}{space 4}wrk_agri {c |}{col 14}{res}{space 2}-17.12214{col 26}{space 2} .6415687{col 37}{space 1}  -26.69{col 46}{space 3}0.000{col 54}{space 4}-18.37959{col 67}{space 3}-15.86469
{txt}{space 3}wrk_lnagr {c |}{col 14}{res}{space 2}-17.19598{col 26}{space 2} .6426289{col 37}{space 1}  -26.76{col 46}{space 3}0.000{col 54}{space 4}-18.45551{col 67}{space 3}-15.93645
{txt}{space 3}wrk_unagr {c |}{col 14}{res}{space 2}-17.06997{col 26}{space 2} .6390044{col 37}{space 1}  -26.71{col 46}{space 3}0.000{col 54}{space 4}-18.32239{col 67}{space 3}-15.81754
{txt}{space 10}tv {c |}{col 14}{res}{space 2} .0114841{col 26}{space 2} .0141108{col 37}{space 1}    0.81{col 46}{space 3}0.416{col 54}{space 4}-.0161726{col 67}{space 3} .0391408
{txt}{space 7}phone {c |}{col 14}{res}{space 2} .0632342{col 26}{space 2} .0047128{col 37}{space 1}   13.42{col 46}{space 3}0.000{col 54}{space 4} .0539972{col 67}{space 3} .0724711
{txt}{space 6}electr {c |}{col 14}{res}{space 2} .0108893{col 26}{space 2} .0054809{col 37}{space 1}    1.99{col 46}{space 3}0.047{col 54}{space 4}  .000147{col 67}{space 3} .0216316
{txt}{space 1}small_house {c |}{col 14}{res}{space 2}-.1641448{col 26}{space 2} .0083753{col 37}{space 1}  -19.60{col 46}{space 3}0.000{col 54}{space 4}  -.18056{col 67}{space 3}-.1477296
{txt}{space 1}large_house {c |}{col 14}{res}{space 2}-.0786292{col 26}{space 2}  .004206{col 37}{space 1}  -18.69{col 46}{space 3}0.000{col 54}{space 4}-.0868727{col 67}{space 3}-.0703856
{txt}{space 2}qual_floor {c |}{col 14}{res}{space 2} .4762973{col 26}{space 2} .0167512{col 37}{space 1}   28.43{col 46}{space 3}0.000{col 54}{space 4} .4434655{col 67}{space 3} .5091292
{txt}{space 3}bad_floor {c |}{col 14}{res}{space 2}-.0094331{col 26}{space 2} .0033817{col 37}{space 1}   -2.79{col 46}{space 3}0.005{col 54}{space 4}-.0160611{col 67}{space 3} -.002805
{txt}{space 3}tap_water {c |}{col 14}{res}{space 2}  .011337{col 26}{space 2} .0054372{col 37}{space 1}    2.09{col 46}{space 3}0.037{col 54}{space 4} .0006803{col 67}{space 3} .0219937
{txt}{space 3}bad_water {c |}{col 14}{res}{space 2}-.0321513{col 26}{space 2} .0024464{col 37}{space 1}  -13.14{col 46}{space 3}0.000{col 54}{space 4}-.0369462{col 67}{space 3}-.0273564
{txt}flush_toilet {c |}{col 14}{res}{space 2}-.0455427{col 26}{space 2} .0064872{col 37}{space 1}   -7.02{col 46}{space 3}0.000{col 54}{space 4}-.0582574{col 67}{space 3}-.0328281
{txt}{space 2}bad_toilet {c |}{col 14}{res}{space 2}-.0325677{col 26}{space 2} .0020154{col 37}{space 1}  -16.16{col 46}{space 3}0.000{col 54}{space 4}-.0365179{col 67}{space 3}-.0286176
{txt}{space 5}density {c |}{col 14}{res}{space 2}-.0006727{col 26}{space 2} .0000927{col 37}{space 1}   -7.26{col 46}{space 3}0.000{col 54}{space 4}-.0008543{col 67}{space 3}-.0004911
{txt}{space 7}_cons {c |}{col 14}{res}{space 2} 1720.241{col 26}{space 2} 64.30613{col 37}{space 1}   26.75{col 46}{space 3}0.000{col 54}{space 4} 1594.203{col 67}{space 3} 1846.279
{col 1}{txt}       lnpop{col 14}{c |}{res}{space 2}        1{col 26}{txt}  (offset)
{hline 13}{c BT}{hline 11}{hline 11}{hline 9}{hline 8}{hline 13}{hline 12}

{com}.    *all show significant except tv
.    
.    
.    * backward stepwise
.     * no "forward" at the end means go backward
.         sw poisson casecount iwi-density, offset(lnpop) pr(0.051) pe(0.0499)
{txt}                      begin with full model
p = {res}0.4157{txt} >= 0.0510  removing {res}tv

{txt}Poisson regression{col 51}Number of obs{col 67}= {res}        36
{txt}{col 51}LR chi2({res}19{txt}){col 67}= {res}  12367.19
{txt}{col 51}Prob > chi2{col 67}= {res}    0.0000
{txt}Log likelihood = {res}-1220.4139{txt}{col 51}Pseudo R2{col 67}= {res}    0.8352

{txt}{hline 13}{c TT}{hline 11}{hline 11}{hline 9}{hline 8}{hline 13}{hline 12}
{col 1}   casecount{col 14}{c |}      Coef.{col 26}   Std. Err.{col 38}      z{col 46}   P>|z|{col 54}     [95% Con{col 67}f. Interval]
{hline 13}{c +}{hline 11}{hline 11}{hline 9}{hline 8}{hline 13}{hline 12}
{space 9}iwi {c |}{col 14}{res}{space 2}-.3466933{col 26}{space 2} .0184353{col 37}{space 1}  -18.81{col 46}{space 3}0.000{col 54}{space 4}-.3828258{col 67}{space 3}-.3105609
{txt}{space 8}edyr {c |}{col 14}{res}{space 2}-5.292584{col 26}{space 2} .3075724{col 37}{space 1}  -17.21{col 46}{space 3}0.000{col 54}{space 4}-5.895414{col 67}{space 3}-4.689753
{txt}{space 4}edyr_fem {c |}{col 14}{res}{space 2} 3.335718{col 26}{space 2} .1701801{col 37}{space 1}   19.60{col 46}{space 3}0.000{col 54}{space 4} 3.002172{col 67}{space 3} 3.669265
{txt}{space 3}edyr_male {c |}{col 14}{res}{space 2} 2.740504{col 26}{space 2} .1483307{col 37}{space 1}   18.48{col 46}{space 3}0.000{col 54}{space 4} 2.449781{col 67}{space 3} 3.031227
{txt}{space 7}urban {c |}{col 14}{res}{space 2}-.0274757{col 26}{space 2} .0022825{col 37}{space 1}  -12.04{col 46}{space 3}0.000{col 54}{space 4}-.0319493{col 67}{space 3}-.0230021
{txt}{space 4}wrk_agri {c |}{col 14}{res}{space 2}-17.18733{col 26}{space 2} .6362579{col 37}{space 1}  -27.01{col 46}{space 3}0.000{col 54}{space 4}-18.43438{col 67}{space 3}-15.94029
{txt}{space 3}wrk_lnagr {c |}{col 14}{res}{space 2}-17.26136{col 26}{space 2} .6372987{col 37}{space 1}  -27.09{col 46}{space 3}0.000{col 54}{space 4}-18.51044{col 67}{space 3}-16.01228
{txt}{space 3}wrk_unagr {c |}{col 14}{res}{space 2}-17.13876{col 26}{space 2} .6331027{col 37}{space 1}  -27.07{col 46}{space 3}0.000{col 54}{space 4}-18.37962{col 67}{space 3} -15.8979
{txt}{space 5}density {c |}{col 14}{res}{space 2}-.0006305{col 26}{space 2} .0000768{col 37}{space 1}   -8.21{col 46}{space 3}0.000{col 54}{space 4}-.0007811{col 67}{space 3}  -.00048
{txt}{space 7}phone {c |}{col 14}{res}{space 2} .0607626{col 26}{space 2} .0035893{col 37}{space 1}   16.93{col 46}{space 3}0.000{col 54}{space 4} .0537277{col 67}{space 3} .0677975
{txt}{space 6}electr {c |}{col 14}{res}{space 2} .0132858{col 26}{space 2} .0046272{col 37}{space 1}    2.87{col 46}{space 3}0.004{col 54}{space 4} .0042167{col 67}{space 3} .0223549
{txt}{space 1}small_house {c |}{col 14}{res}{space 2}-.1601955{col 26}{space 2} .0068199{col 37}{space 1}  -23.49{col 46}{space 3}0.000{col 54}{space 4}-.1735623{col 67}{space 3}-.1468287
{txt}{space 1}large_house {c |}{col 14}{res}{space 2}-.0784533{col 26}{space 2} .0042016{col 37}{space 1}  -18.67{col 46}{space 3}0.000{col 54}{space 4}-.0866883{col 67}{space 3}-.0702183
{txt}{space 2}qual_floor {c |}{col 14}{res}{space 2} .4736941{col 26}{space 2} .0164357{col 37}{space 1}   28.82{col 46}{space 3}0.000{col 54}{space 4} .4414808{col 67}{space 3} .5059075
{txt}{space 3}bad_floor {c |}{col 14}{res}{space 2}-.0083329{col 26}{space 2} .0031065{col 37}{space 1}   -2.68{col 46}{space 3}0.007{col 54}{space 4}-.0144215{col 67}{space 3}-.0022442
{txt}{space 3}tap_water {c |}{col 14}{res}{space 2} .0088912{col 26}{space 2} .0045437{col 37}{space 1}    1.96{col 46}{space 3}0.050{col 54}{space 4}-.0000143{col 67}{space 3} .0177966
{txt}{space 3}bad_water {c |}{col 14}{res}{space 2}-.0308337{col 26}{space 2} .0018246{col 37}{space 1}  -16.90{col 46}{space 3}0.000{col 54}{space 4}-.0344097{col 67}{space 3}-.0272576
{txt}flush_toilet {c |}{col 14}{res}{space 2} -.044345{col 26}{space 2} .0063242{col 37}{space 1}   -7.01{col 46}{space 3}0.000{col 54}{space 4}-.0567403{col 67}{space 3}-.0319497
{txt}{space 2}bad_toilet {c |}{col 14}{res}{space 2}-.0325685{col 26}{space 2} .0020175{col 37}{space 1}  -16.14{col 46}{space 3}0.000{col 54}{space 4}-.0365228{col 67}{space 3}-.0286142
{txt}{space 7}_cons {c |}{col 14}{res}{space 2} 1726.292{col 26}{space 2} 63.84639{col 37}{space 1}   27.04{col 46}{space 3}0.000{col 54}{space 4} 1601.155{col 67}{space 3} 1851.429
{col 1}{txt}       lnpop{col 14}{c |}{res}{space 2}        1{col 26}{txt}  (offset)
{hline 13}{c BT}{hline 11}{hline 11}{hline 9}{hline 8}{hline 13}{hline 12}

{com}.    *all show significant except tv
.    
. 
.    
.    
.                 
.         *testing for overdispersion. Run the glm framwork with poisson family and
.         *check if dispersion=deviance/df is greater than 1.05 or 1.25 (depending
.                 *on sample size)
.                 
.         
.         glm casecount iwi-wrk_unagr phone-density, offset(lnpop) fam(poi) eform
{res}
{txt}Iteration 0:{space 3}log likelihood = {res:-1907.5896}  
Iteration 1:{space 3}log likelihood = {res:-1252.5769}  
Iteration 2:{space 3}log likelihood = {res:-1220.6706}  
Iteration 3:{space 3}log likelihood = {res:-1220.4139}  
Iteration 4:{space 3}log likelihood = {res:-1220.4139}  
{res}
{txt}Generalized linear models{col 52}No. of obs{col 68}={col 70}{res}       36
{txt}Optimization     : {res}ML{txt}{col 52}Residual df{col 68}={col 70}{res}       16
{col 20}{txt}{col 52}Scale parameter{col 68}={col 70}{res}        1
{txt}Deviance{col 18}={res}{col 20} 2204.132515{txt}{col 52}(1/df) Deviance{col 68}={res}{col 70} 137.7583
{txt}Pearson{col 18}={res}{col 20} 2871.023552{txt}{col 52}(1/df) Pearson{col 68}={res}{col 70}  179.439

{txt}Variance function: {res}V(u) = {col 27}u{col 52}{txt}[{res}Poisson{txt}]
Link function    : {res}g(u) = {col 27}ln(u){col 52}{txt}[{res}Log{txt}]

{col 52}{help j_glmic##|_new:AIC}{col 68}={res}{col 70} 68.91188
{txt}Log likelihood{col 18}= {res}-1220.413916{txt}{col 52}{help j_glmic##|_new:BIC}{col 68}={res}{col 70} 2146.796

{txt}{hline 13}{c TT}{hline 11}{hline 11}{hline 9}{hline 8}{hline 13}{hline 12}
{col 14}{c |}{col 26}      OIM
{col 1}   casecount{col 14}{c |}        IRR{col 26}   Std. Err.{col 38}      z{col 46}   P>|z|{col 54}     [95% Con{col 67}f. Interval]
{hline 13}{c +}{hline 11}{hline 11}{hline 9}{hline 8}{hline 13}{hline 12}
{space 9}iwi {c |}{col 14}{res}{space 2} .7070221{col 26}{space 2} .0130341{col 37}{space 1}  -18.81{col 46}{space 3}0.000{col 54}{space 4} .6819317{col 67}{space 3} .7330357
{txt}{space 8}edyr {c |}{col 14}{res}{space 2} .0050288{col 26}{space 2} .0015467{col 37}{space 1}  -17.21{col 46}{space 3}0.000{col 54}{space 4}  .002752{col 67}{space 3}  .009189
{txt}{space 4}edyr_fem {c |}{col 14}{res}{space 2} 28.09856{col 26}{space 2} 4.781815{col 37}{space 1}   19.60{col 46}{space 3}0.000{col 54}{space 4}  20.1292{col 67}{space 3} 39.22307
{txt}{space 3}edyr_male {c |}{col 14}{res}{space 2} 15.49479{col 26}{space 2} 2.298353{col 37}{space 1}   18.48{col 46}{space 3}0.000{col 54}{space 4} 11.58581{col 67}{space 3} 20.72264
{txt}{space 7}urban {c |}{col 14}{res}{space 2} .9728984{col 26}{space 2} .0022206{col 37}{space 1}  -12.04{col 46}{space 3}0.000{col 54}{space 4} .9685557{col 67}{space 3} .9772605
{txt}{space 4}wrk_agri {c |}{col 14}{res}{space 2} 3.43e-08{col 26}{space 2} 2.18e-08{col 37}{space 1}  -27.01{col 46}{space 3}0.000{col 54}{space 4} 9.86e-09{col 67}{space 3} 1.19e-07
{txt}{space 3}wrk_lnagr {c |}{col 14}{res}{space 2} 3.19e-08{col 26}{space 2} 2.03e-08{col 37}{space 1}  -27.09{col 46}{space 3}0.000{col 54}{space 4} 9.14e-09{col 67}{space 3} 1.11e-07
{txt}{space 3}wrk_unagr {c |}{col 14}{res}{space 2} 3.60e-08{col 26}{space 2} 2.28e-08{col 37}{space 1}  -27.07{col 46}{space 3}0.000{col 54}{space 4} 1.04e-08{col 67}{space 3} 1.25e-07
{txt}{space 7}phone {c |}{col 14}{res}{space 2} 1.062647{col 26}{space 2} .0038142{col 37}{space 1}   16.93{col 46}{space 3}0.000{col 54}{space 4} 1.055197{col 67}{space 3} 1.070149
{txt}{space 6}electr {c |}{col 14}{res}{space 2} 1.013374{col 26}{space 2} .0046891{col 37}{space 1}    2.87{col 46}{space 3}0.004{col 54}{space 4} 1.004226{col 67}{space 3} 1.022607
{txt}{space 1}small_house {c |}{col 14}{res}{space 2} .8519772{col 26}{space 2} .0058104{col 37}{space 1}  -23.49{col 46}{space 3}0.000{col 54}{space 4} .8406648{col 67}{space 3} .8634419
{txt}{space 1}large_house {c |}{col 14}{res}{space 2} .9245452{col 26}{space 2} .0038846{col 37}{space 1}  -18.67{col 46}{space 3}0.000{col 54}{space 4} .9169629{col 67}{space 3} .9321903
{txt}{space 2}qual_floor {c |}{col 14}{res}{space 2} 1.605916{col 26}{space 2} .0263943{col 37}{space 1}   28.82{col 46}{space 3}0.000{col 54}{space 4} 1.555008{col 67}{space 3}  1.65849
{txt}{space 3}bad_floor {c |}{col 14}{res}{space 2} .9917017{col 26}{space 2} .0030807{col 37}{space 1}   -2.68{col 46}{space 3}0.007{col 54}{space 4}  .985682{col 67}{space 3} .9977583
{txt}{space 3}tap_water {c |}{col 14}{res}{space 2} 1.008931{col 26}{space 2} .0045843{col 37}{space 1}    1.96{col 46}{space 3}0.050{col 54}{space 4} .9999857{col 67}{space 3} 1.017956
{txt}{space 3}bad_water {c |}{col 14}{res}{space 2} .9696368{col 26}{space 2} .0017692{col 37}{space 1}  -16.90{col 46}{space 3}0.000{col 54}{space 4} .9661756{col 67}{space 3} .9731105
{txt}flush_toilet {c |}{col 14}{res}{space 2} .9566239{col 26}{space 2} .0060499{col 37}{space 1}   -7.01{col 46}{space 3}0.000{col 54}{space 4} .9448395{col 67}{space 3} .9685553
{txt}{space 2}bad_toilet {c |}{col 14}{res}{space 2} .9679562{col 26}{space 2} .0019529{col 37}{space 1}  -16.14{col 46}{space 3}0.000{col 54}{space 4} .9641361{col 67}{space 3} .9717913
{txt}{space 5}density {c |}{col 14}{res}{space 2} .9993697{col 26}{space 2} .0000768{col 37}{space 1}   -8.21{col 46}{space 3}0.000{col 54}{space 4} .9992193{col 67}{space 3} .9995202
{txt}{space 7}_cons {c |}{col 14}{res}{space 2}        .{col 26}{space 2}        .{col 37}{space 1}   27.04{col 46}{space 3}0.000{col 54}{space 4}        .{col 67}{space 3}        .
{col 1}{txt}       lnpop{col 14}{c |}{res}{space 2}        1{col 26}{txt}  (offset)
{hline 13}{c BT}{hline 11}{hline 11}{hline 9}{hline 8}{hline 13}{hline 12}

{com}.                 *evidence of overdispersion (1/df)deviance=137.8
.                 
.                 
.                 
.                 
.                 
.                 *another check of the fit of the model using poisson 
.                 *(with density)
.         poisson casecount iwi-wrk_unagr phone-density,  offset(lnpop)
{res}
{txt}Iteration 0:{space 3}log likelihood = {res: -28091.91}  
Iteration 1:{space 3}log likelihood = {res:-8746.0256}  
Iteration 2:{space 3}log likelihood = {res:-4394.5115}  
Iteration 3:{space 3}log likelihood = {res:-1238.7001}  
Iteration 4:{space 3}log likelihood = {res:-1220.4367}  
Iteration 5:{space 3}log likelihood = {res:-1220.4139}  
Iteration 6:{space 3}log likelihood = {res:-1220.4139}  
{res}
{txt}Poisson regression{col 51}Number of obs{col 67}= {res}        36
{txt}{col 51}LR chi2({res}19{txt}){col 67}= {res}  12367.19
{txt}{col 51}Prob > chi2{col 67}= {res}    0.0000
{txt}Log likelihood = {res}-1220.4139{txt}{col 51}Pseudo R2{col 67}= {res}    0.8352

{txt}{hline 13}{c TT}{hline 11}{hline 11}{hline 9}{hline 8}{hline 13}{hline 12}
{col 1}   casecount{col 14}{c |}      Coef.{col 26}   Std. Err.{col 38}      z{col 46}   P>|z|{col 54}     [95% Con{col 67}f. Interval]
{hline 13}{c +}{hline 11}{hline 11}{hline 9}{hline 8}{hline 13}{hline 12}
{space 9}iwi {c |}{col 14}{res}{space 2}-.3466933{col 26}{space 2} .0184353{col 37}{space 1}  -18.81{col 46}{space 3}0.000{col 54}{space 4}-.3828258{col 67}{space 3}-.3105609
{txt}{space 8}edyr {c |}{col 14}{res}{space 2}-5.292584{col 26}{space 2} .3075724{col 37}{space 1}  -17.21{col 46}{space 3}0.000{col 54}{space 4}-5.895414{col 67}{space 3}-4.689753
{txt}{space 4}edyr_fem {c |}{col 14}{res}{space 2} 3.335718{col 26}{space 2} .1701801{col 37}{space 1}   19.60{col 46}{space 3}0.000{col 54}{space 4} 3.002172{col 67}{space 3} 3.669265
{txt}{space 3}edyr_male {c |}{col 14}{res}{space 2} 2.740504{col 26}{space 2} .1483307{col 37}{space 1}   18.48{col 46}{space 3}0.000{col 54}{space 4} 2.449781{col 67}{space 3} 3.031227
{txt}{space 7}urban {c |}{col 14}{res}{space 2}-.0274757{col 26}{space 2} .0022825{col 37}{space 1}  -12.04{col 46}{space 3}0.000{col 54}{space 4}-.0319493{col 67}{space 3}-.0230021
{txt}{space 4}wrk_agri {c |}{col 14}{res}{space 2}-17.18733{col 26}{space 2} .6362579{col 37}{space 1}  -27.01{col 46}{space 3}0.000{col 54}{space 4}-18.43438{col 67}{space 3}-15.94029
{txt}{space 3}wrk_lnagr {c |}{col 14}{res}{space 2}-17.26136{col 26}{space 2} .6372987{col 37}{space 1}  -27.09{col 46}{space 3}0.000{col 54}{space 4}-18.51044{col 67}{space 3}-16.01228
{txt}{space 3}wrk_unagr {c |}{col 14}{res}{space 2}-17.13876{col 26}{space 2} .6331027{col 37}{space 1}  -27.07{col 46}{space 3}0.000{col 54}{space 4}-18.37962{col 67}{space 3} -15.8979
{txt}{space 7}phone {c |}{col 14}{res}{space 2} .0607626{col 26}{space 2} .0035893{col 37}{space 1}   16.93{col 46}{space 3}0.000{col 54}{space 4} .0537277{col 67}{space 3} .0677975
{txt}{space 6}electr {c |}{col 14}{res}{space 2} .0132858{col 26}{space 2} .0046272{col 37}{space 1}    2.87{col 46}{space 3}0.004{col 54}{space 4} .0042167{col 67}{space 3} .0223549
{txt}{space 1}small_house {c |}{col 14}{res}{space 2}-.1601955{col 26}{space 2} .0068199{col 37}{space 1}  -23.49{col 46}{space 3}0.000{col 54}{space 4}-.1735623{col 67}{space 3}-.1468287
{txt}{space 1}large_house {c |}{col 14}{res}{space 2}-.0784533{col 26}{space 2} .0042016{col 37}{space 1}  -18.67{col 46}{space 3}0.000{col 54}{space 4}-.0866883{col 67}{space 3}-.0702183
{txt}{space 2}qual_floor {c |}{col 14}{res}{space 2} .4736941{col 26}{space 2} .0164357{col 37}{space 1}   28.82{col 46}{space 3}0.000{col 54}{space 4} .4414808{col 67}{space 3} .5059075
{txt}{space 3}bad_floor {c |}{col 14}{res}{space 2}-.0083329{col 26}{space 2} .0031065{col 37}{space 1}   -2.68{col 46}{space 3}0.007{col 54}{space 4}-.0144215{col 67}{space 3}-.0022442
{txt}{space 3}tap_water {c |}{col 14}{res}{space 2} .0088912{col 26}{space 2} .0045437{col 37}{space 1}    1.96{col 46}{space 3}0.050{col 54}{space 4}-.0000143{col 67}{space 3} .0177966
{txt}{space 3}bad_water {c |}{col 14}{res}{space 2}-.0308337{col 26}{space 2} .0018246{col 37}{space 1}  -16.90{col 46}{space 3}0.000{col 54}{space 4}-.0344097{col 67}{space 3}-.0272576
{txt}flush_toilet {c |}{col 14}{res}{space 2} -.044345{col 26}{space 2} .0063242{col 37}{space 1}   -7.01{col 46}{space 3}0.000{col 54}{space 4}-.0567403{col 67}{space 3}-.0319497
{txt}{space 2}bad_toilet {c |}{col 14}{res}{space 2}-.0325685{col 26}{space 2} .0020175{col 37}{space 1}  -16.14{col 46}{space 3}0.000{col 54}{space 4}-.0365228{col 67}{space 3}-.0286142
{txt}{space 5}density {c |}{col 14}{res}{space 2}-.0006305{col 26}{space 2} .0000768{col 37}{space 1}   -8.21{col 46}{space 3}0.000{col 54}{space 4}-.0007811{col 67}{space 3}  -.00048
{txt}{space 7}_cons {c |}{col 14}{res}{space 2} 1726.292{col 26}{space 2} 63.84639{col 37}{space 1}   27.04{col 46}{space 3}0.000{col 54}{space 4} 1601.155{col 67}{space 3} 1851.429
{col 1}{txt}       lnpop{col 14}{c |}{res}{space 2}        1{col 26}{txt}  (offset)
{hline 13}{c BT}{hline 11}{hline 11}{hline 9}{hline 8}{hline 13}{hline 12}

{com}.                 estat gof

{txt}{col 10}Deviance goodness-of-fit {col 32}= {res} 2204.125
{txt}{col 10}Prob > chi2({res}16{txt}){col 35}=    {res}0.0000

{txt}{col 10}Pearson goodness-of-fit  {col 32}= {res} 2871.024
{txt}{col 10}Prob > chi2({res}16{txt}){col 35}=    {res}0.0000
{txt}
{com}.         estat gof, pearson

{txt}{col 10}Goodness-of-fit chi2{col 32}= {res} 2871.024
{txt}{col 10}Prob > chi2({res}16{txt}){col 32}=    {res}0.0000
{txt}
{com}.         estat gof,

{txt}{col 10}Deviance goodness-of-fit {col 32}= {res} 2204.125
{txt}{col 10}Prob > chi2({res}16{txt}){col 35}=    {res}0.0000

{txt}{col 10}Pearson goodness-of-fit  {col 32}= {res} 2871.024
{txt}{col 10}Prob > chi2({res}16{txt}){col 35}=    {res}0.0000
{txt}
{com}.                 *though R^2 is .84, reject null hyp for deviance and pearson goodness-of-fit
.         * I think null is that its the right model, so further evidence for
.         *negative binomial model
.         
.                 
.                 
.                 
.                 
.                 
.                 ***************************************************
.                 *TRY NEGATIVE BINOMIAL
.                 ************************************************************
.                 
.           *first try univariate models
. 
.         glm casecount iwi, offset(lnpop) fam(nb) eform
{res}
{txt}Iteration 0:{space 3}log likelihood = {res:-235.11873}  
Iteration 1:{space 3}log likelihood = {res:-233.94744}  
Iteration 2:{space 3}log likelihood = {res:-233.91997}  
Iteration 3:{space 3}log likelihood = {res:-233.91996}  
{res}
{txt}Generalized linear models{col 52}No. of obs{col 68}={col 70}{res}       36
{txt}Optimization     : {res}ML{txt}{col 52}Residual df{col 68}={col 70}{res}       34
{col 20}{txt}{col 52}Scale parameter{col 68}={col 70}{res}        1
{txt}Deviance{col 18}={res}{col 20} 53.75728255{txt}{col 52}(1/df) Deviance{col 68}={res}{col 70} 1.581097
{txt}Pearson{col 18}={res}{col 20} 38.80755144{txt}{col 52}(1/df) Pearson{col 68}={res}{col 70} 1.141399

{txt}Variance function: {res}V(u) = {col 27}u+(1)u^2{col 52}{txt}[{res}Neg. Binomial{txt}]
Link function    : {res}g(u) = {col 27}ln(u){col 52}{txt}[{res}Log{txt}]

{col 52}{help j_glmic##|_new:AIC}{col 68}={res}{col 70} 13.10666
{txt}Log likelihood{col 18}= {res}-233.9199573{txt}{col 52}{help j_glmic##|_new:BIC}{col 68}={res}{col 70}-68.08236

{txt}{hline 13}{c TT}{hline 11}{hline 11}{hline 9}{hline 8}{hline 13}{hline 12}
{col 14}{c |}{col 26}      OIM
{col 1}   casecount{col 14}{c |}        IRR{col 26}   Std. Err.{col 38}      z{col 46}   P>|z|{col 54}     [95% Con{col 67}f. Interval]
{hline 13}{c +}{hline 11}{hline 11}{hline 9}{hline 8}{hline 13}{hline 12}
{space 9}iwi {c |}{col 14}{res}{space 2} 1.013879{col 26}{space 2} .0173971{col 37}{space 1}    0.80{col 46}{space 3}0.422{col 54}{space 4} .9803483{col 67}{space 3} 1.048556
{txt}{space 7}_cons {c |}{col 14}{res}{space 2} .0004891{col 26}{space 2} .0002355{col 37}{space 1}  -15.83{col 46}{space 3}0.000{col 54}{space 4} .0001904{col 67}{space 3} .0012566
{col 1}{txt}       lnpop{col 14}{c |}{res}{space 2}        1{col 26}{txt}  (offset)
{hline 13}{c BT}{hline 11}{hline 11}{hline 9}{hline 8}{hline 13}{hline 12}

{com}.       
.     glm casecount edyr, offset(lnpop) fam(nb) eform
{res}
{txt}Iteration 0:{space 3}log likelihood = {res:-233.58647}  
Iteration 1:{space 3}log likelihood = {res:-233.33718}  
Iteration 2:{space 3}log likelihood = {res:-233.33247}  
Iteration 3:{space 3}log likelihood = {res:-233.33246}  
{res}
{txt}Generalized linear models{col 52}No. of obs{col 68}={col 70}{res}       36
{txt}Optimization     : {res}ML{txt}{col 52}Residual df{col 68}={col 70}{res}       34
{col 20}{txt}{col 52}Scale parameter{col 68}={col 70}{res}        1
{txt}Deviance{col 18}={res}{col 20} 52.58229769{txt}{col 52}(1/df) Deviance{col 68}={res}{col 70} 1.546538
{txt}Pearson{col 18}={res}{col 20} 39.10100563{txt}{col 52}(1/df) Pearson{col 68}={res}{col 70}  1.15003

{txt}Variance function: {res}V(u) = {col 27}u+(1)u^2{col 52}{txt}[{res}Neg. Binomial{txt}]
Link function    : {res}g(u) = {col 27}ln(u){col 52}{txt}[{res}Log{txt}]

{col 52}{help j_glmic##|_new:AIC}{col 68}={res}{col 70} 13.07403
{txt}Log likelihood{col 18}= {res}-233.3324649{txt}{col 52}{help j_glmic##|_new:BIC}{col 68}={res}{col 70}-69.25735

{txt}{hline 13}{c TT}{hline 11}{hline 11}{hline 9}{hline 8}{hline 13}{hline 12}
{col 14}{c |}{col 26}      OIM
{col 1}   casecount{col 14}{c |}        IRR{col 26}   Std. Err.{col 38}      z{col 46}   P>|z|{col 54}     [95% Con{col 67}f. Interval]
{hline 13}{c +}{hline 11}{hline 11}{hline 9}{hline 8}{hline 13}{hline 12}
{space 8}edyr {c |}{col 14}{res}{space 2}  1.15184{col 26}{space 2} .1252683{col 37}{space 1}    1.30{col 46}{space 3}0.194{col 54}{space 4} .9307219{col 67}{space 3} 1.425492
{txt}{space 7}_cons {c |}{col 14}{res}{space 2} .0004118{col 26}{space 2} .0001781{col 37}{space 1}  -18.03{col 46}{space 3}0.000{col 54}{space 4} .0001764{col 67}{space 3} .0009611
{col 1}{txt}       lnpop{col 14}{c |}{res}{space 2}        1{col 26}{txt}  (offset)
{hline 13}{c BT}{hline 11}{hline 11}{hline 9}{hline 8}{hline 13}{hline 12}

{com}.         
.         glm casecount edyr_fem, offset(lnpop) fam(nb) eform
{res}
{txt}Iteration 0:{space 3}log likelihood = {res:-233.07922}  
Iteration 1:{space 3}log likelihood = {res:-233.03265}  
Iteration 2:{space 3}log likelihood = {res:-233.03242}  
Iteration 3:{space 3}log likelihood = {res:-233.03242}  
{res}
{txt}Generalized linear models{col 52}No. of obs{col 68}={col 70}{res}       36
{txt}Optimization     : {res}ML{txt}{col 52}Residual df{col 68}={col 70}{res}       34
{col 20}{txt}{col 52}Scale parameter{col 68}={col 70}{res}        1
{txt}Deviance{col 18}={res}{col 20} 51.98221778{txt}{col 52}(1/df) Deviance{col 68}={res}{col 70} 1.528889
{txt}Pearson{col 18}={res}{col 20} 38.00680842{txt}{col 52}(1/df) Pearson{col 68}={res}{col 70} 1.117847

{txt}Variance function: {res}V(u) = {col 27}u+(1)u^2{col 52}{txt}[{res}Neg. Binomial{txt}]
Link function    : {res}g(u) = {col 27}ln(u){col 52}{txt}[{res}Log{txt}]

{col 52}{help j_glmic##|_new:AIC}{col 68}={res}{col 70} 13.05736
{txt}Log likelihood{col 18}= {res}-233.0324249{txt}{col 52}{help j_glmic##|_new:BIC}{col 68}={res}{col 70}-69.85743

{txt}{hline 13}{c TT}{hline 11}{hline 11}{hline 9}{hline 8}{hline 13}{hline 12}
{col 14}{c |}{col 26}      OIM
{col 1}   casecount{col 14}{c |}        IRR{col 26}   Std. Err.{col 38}      z{col 46}   P>|z|{col 54}     [95% Con{col 67}f. Interval]
{hline 13}{c +}{hline 11}{hline 11}{hline 9}{hline 8}{hline 13}{hline 12}
{space 4}edyr_fem {c |}{col 14}{res}{space 2} 1.203137{col 26}{space 2} .1540075{col 37}{space 1}    1.44{col 46}{space 3}0.149{col 54}{space 4} .9361753{col 67}{space 3} 1.546227
{txt}{space 7}_cons {c |}{col 14}{res}{space 2} .0004385{col 26}{space 2} .0001542{col 37}{space 1}  -21.98{col 46}{space 3}0.000{col 54}{space 4} .0002201{col 67}{space 3} .0008738
{col 1}{txt}       lnpop{col 14}{c |}{res}{space 2}        1{col 26}{txt}  (offset)
{hline 13}{c BT}{hline 11}{hline 11}{hline 9}{hline 8}{hline 13}{hline 12}

{com}.         
.         glm casecount edyr_male, offset(lnpop) fam(nb) eform
{res}
{txt}Iteration 0:{space 3}log likelihood = {res:-233.75344}  
Iteration 1:{space 3}log likelihood = {res:-233.44086}  
Iteration 2:{space 3}log likelihood = {res:-233.43643}  
Iteration 3:{space 3}log likelihood = {res:-233.43643}  
{res}
{txt}Generalized linear models{col 52}No. of obs{col 68}={col 70}{res}       36
{txt}Optimization     : {res}ML{txt}{col 52}Residual df{col 68}={col 70}{res}       34
{col 20}{txt}{col 52}Scale parameter{col 68}={col 70}{res}        1
{txt}Deviance{col 18}={res}{col 20} 52.79022977{txt}{col 52}(1/df) Deviance{col 68}={res}{col 70} 1.552654
{txt}Pearson{col 18}={res}{col 20} 39.14027588{txt}{col 52}(1/df) Pearson{col 68}={res}{col 70} 1.151185

{txt}Variance function: {res}V(u) = {col 27}u+(1)u^2{col 52}{txt}[{res}Neg. Binomial{txt}]
Link function    : {res}g(u) = {col 27}ln(u){col 52}{txt}[{res}Log{txt}]

{col 52}{help j_glmic##|_new:AIC}{col 68}={res}{col 70}  13.0798
{txt}Log likelihood{col 18}= {res}-233.4364309{txt}{col 52}{help j_glmic##|_new:BIC}{col 68}={res}{col 70}-69.04941

{txt}{hline 13}{c TT}{hline 11}{hline 11}{hline 9}{hline 8}{hline 13}{hline 12}
{col 14}{c |}{col 26}      OIM
{col 1}   casecount{col 14}{c |}        IRR{col 26}   Std. Err.{col 38}      z{col 46}   P>|z|{col 54}     [95% Con{col 67}f. Interval]
{hline 13}{c +}{hline 11}{hline 11}{hline 9}{hline 8}{hline 13}{hline 12}
{space 3}edyr_male {c |}{col 14}{res}{space 2} 1.129029{col 26}{space 2} .1097471{col 37}{space 1}    1.25{col 46}{space 3}0.212{col 54}{space 4} .9331776{col 67}{space 3} 1.365986
{txt}{space 7}_cons {c |}{col 14}{res}{space 2}  .000377{col 26}{space 2} .0001946{col 37}{space 1}  -15.28{col 46}{space 3}0.000{col 54}{space 4} .0001371{col 67}{space 3} .0010366
{col 1}{txt}       lnpop{col 14}{c |}{res}{space 2}        1{col 26}{txt}  (offset)
{hline 13}{c BT}{hline 11}{hline 11}{hline 9}{hline 8}{hline 13}{hline 12}

{com}.         
.         glm casecount urban, offset(lnpop) fam(nb) eform
{res}
{txt}Iteration 0:{space 3}log likelihood = {res:-233.75897}  
Iteration 1:{space 3}log likelihood = {res:-233.67501}  
Iteration 2:{space 3}log likelihood = {res:-233.67477}  
Iteration 3:{space 3}log likelihood = {res:-233.67477}  
{res}
{txt}Generalized linear models{col 52}No. of obs{col 68}={col 70}{res}       36
{txt}Optimization     : {res}ML{txt}{col 52}Residual df{col 68}={col 70}{res}       34
{col 20}{txt}{col 52}Scale parameter{col 68}={col 70}{res}        1
{txt}Deviance{col 18}={res}{col 20} 53.26690164{txt}{col 52}(1/df) Deviance{col 68}={res}{col 70} 1.566674
{txt}Pearson{col 18}={res}{col 20} 39.71178603{txt}{col 52}(1/df) Pearson{col 68}={res}{col 70} 1.167994

{txt}Variance function: {res}V(u) = {col 27}u+(1)u^2{col 52}{txt}[{res}Neg. Binomial{txt}]
Link function    : {res}g(u) = {col 27}ln(u){col 52}{txt}[{res}Log{txt}]

{col 52}{help j_glmic##|_new:AIC}{col 68}={res}{col 70} 13.09304
{txt}Log likelihood{col 18}= {res}-233.6747668{txt}{col 52}{help j_glmic##|_new:BIC}{col 68}={res}{col 70}-68.57274

{txt}{hline 13}{c TT}{hline 11}{hline 11}{hline 9}{hline 8}{hline 13}{hline 12}
{col 14}{c |}{col 26}      OIM
{col 1}   casecount{col 14}{c |}        IRR{col 26}   Std. Err.{col 38}      z{col 46}   P>|z|{col 54}     [95% Con{col 67}f. Interval]
{hline 13}{c +}{hline 11}{hline 11}{hline 9}{hline 8}{hline 13}{hline 12}
{space 7}urban {c |}{col 14}{res}{space 2} 1.007187{col 26}{space 2} .0069399{col 37}{space 1}    1.04{col 46}{space 3}0.299{col 54}{space 4} .9936761{col 67}{space 3} 1.020881
{txt}{space 7}_cons {c |}{col 14}{res}{space 2} .0005684{col 26}{space 2} .0001472{col 37}{space 1}  -28.86{col 46}{space 3}0.000{col 54}{space 4} .0003422{col 67}{space 3} .0009443
{col 1}{txt}       lnpop{col 14}{c |}{res}{space 2}        1{col 26}{txt}  (offset)
{hline 13}{c BT}{hline 11}{hline 11}{hline 9}{hline 8}{hline 13}{hline 12}

{com}.         
.         glm casecount wrk_agri, offset(lnpop) fam(nb) eform
{res}
{txt}Iteration 0:{space 3}log likelihood = {res:-234.15197}  
Iteration 1:{space 3}log likelihood = {res:-234.08718}  
Iteration 2:{space 3}log likelihood = {res:-234.08703}  
Iteration 3:{space 3}log likelihood = {res:-234.08703}  
{res}
{txt}Generalized linear models{col 52}No. of obs{col 68}={col 70}{res}       36
{txt}Optimization     : {res}ML{txt}{col 52}Residual df{col 68}={col 70}{res}       34
{col 20}{txt}{col 52}Scale parameter{col 68}={col 70}{res}        1
{txt}Deviance{col 18}={res}{col 20} 54.09143253{txt}{col 52}(1/df) Deviance{col 68}={res}{col 70} 1.590924
{txt}Pearson{col 18}={res}{col 20} 38.72670889{txt}{col 52}(1/df) Pearson{col 68}={res}{col 70} 1.139021

{txt}Variance function: {res}V(u) = {col 27}u+(1)u^2{col 52}{txt}[{res}Neg. Binomial{txt}]
Link function    : {res}g(u) = {col 27}ln(u){col 52}{txt}[{res}Log{txt}]

{col 52}{help j_glmic##|_new:AIC}{col 68}={res}{col 70} 13.11595
{txt}Log likelihood{col 18}= {res}-234.0870323{txt}{col 52}{help j_glmic##|_new:BIC}{col 68}={res}{col 70}-67.74821

{txt}{hline 13}{c TT}{hline 11}{hline 11}{hline 9}{hline 8}{hline 13}{hline 12}
{col 14}{c |}{col 26}      OIM
{col 1}   casecount{col 14}{c |}        IRR{col 26}   Std. Err.{col 38}      z{col 46}   P>|z|{col 54}     [95% Con{col 67}f. Interval]
{hline 13}{c +}{hline 11}{hline 11}{hline 9}{hline 8}{hline 13}{hline 12}
{space 4}wrk_agri {c |}{col 14}{res}{space 2} .9952174{col 26}{space 2} .0079757{col 37}{space 1}   -0.60{col 46}{space 3}0.550{col 54}{space 4} .9797075{col 67}{space 3} 1.010973
{txt}{space 7}_cons {c |}{col 14}{res}{space 2} .0009258{col 26}{space 2} .0004466{col 37}{space 1}  -14.48{col 46}{space 3}0.000{col 54}{space 4} .0003597{col 67}{space 3} .0023829
{col 1}{txt}       lnpop{col 14}{c |}{res}{space 2}        1{col 26}{txt}  (offset)
{hline 13}{c BT}{hline 11}{hline 11}{hline 9}{hline 8}{hline 13}{hline 12}

{com}.         
.         glm casecount wrk_lnagr, offset(lnpop) fam(nb) eform
{res}
{txt}Iteration 0:{space 3}log likelihood = {res:-234.23955}  
Iteration 1:{space 3}log likelihood = {res:-234.20741}  
Iteration 2:{space 3}log likelihood = {res:-234.20738}  
Iteration 3:{space 3}log likelihood = {res:-234.20738}  
{res}
{txt}Generalized linear models{col 52}No. of obs{col 68}={col 70}{res}       36
{txt}Optimization     : {res}ML{txt}{col 52}Residual df{col 68}={col 70}{res}       34
{col 20}{txt}{col 52}Scale parameter{col 68}={col 70}{res}        1
{txt}Deviance{col 18}={res}{col 20} 54.33213113{txt}{col 52}(1/df) Deviance{col 68}={res}{col 70} 1.598004
{txt}Pearson{col 18}={res}{col 20} 38.78412106{txt}{col 52}(1/df) Pearson{col 68}={res}{col 70} 1.140709

{txt}Variance function: {res}V(u) = {col 27}u+(1)u^2{col 52}{txt}[{res}Neg. Binomial{txt}]
Link function    : {res}g(u) = {col 27}ln(u){col 52}{txt}[{res}Log{txt}]

{col 52}{help j_glmic##|_new:AIC}{col 68}={res}{col 70} 13.12263
{txt}Log likelihood{col 18}= {res}-234.2073816{txt}{col 52}{help j_glmic##|_new:BIC}{col 68}={res}{col 70}-67.50751

{txt}{hline 13}{c TT}{hline 11}{hline 11}{hline 9}{hline 8}{hline 13}{hline 12}
{col 14}{c |}{col 26}      OIM
{col 1}   casecount{col 14}{c |}        IRR{col 26}   Std. Err.{col 38}      z{col 46}   P>|z|{col 54}     [95% Con{col 67}f. Interval]
{hline 13}{c +}{hline 11}{hline 11}{hline 9}{hline 8}{hline 13}{hline 12}
{space 3}wrk_lnagr {c |}{col 14}{res}{space 2} 1.003333{col 26}{space 2} .0093195{col 37}{space 1}    0.36{col 46}{space 3}0.720{col 54}{space 4} .9852325{col 67}{space 3} 1.021766
{txt}{space 7}_cons {c |}{col 14}{res}{space 2} .0006285{col 26}{space 2} .0002352{col 37}{space 1}  -19.70{col 46}{space 3}0.000{col 54}{space 4} .0003018{col 67}{space 3} .0013087
{col 1}{txt}       lnpop{col 14}{c |}{res}{space 2}        1{col 26}{txt}  (offset)
{hline 13}{c BT}{hline 11}{hline 11}{hline 9}{hline 8}{hline 13}{hline 12}

{com}.         
.         glm casecount wrk_unagr, offset(lnpop) fam(nb) eform
{res}
{txt}Iteration 0:{space 3}log likelihood = {res:-232.98367}  
Iteration 1:{space 3}log likelihood = {res:-232.96261}  
Iteration 2:{space 3}log likelihood = {res: -232.9626}  
{res}
{txt}Generalized linear models{col 52}No. of obs{col 68}={col 70}{res}       36
{txt}Optimization     : {res}ML{txt}{col 52}Residual df{col 68}={col 70}{res}       34
{col 20}{txt}{col 52}Scale parameter{col 68}={col 70}{res}        1
{txt}Deviance{col 18}={res}{col 20} 51.84256952{txt}{col 52}(1/df) Deviance{col 68}={res}{col 70} 1.524781
{txt}Pearson{col 18}={res}{col 20} 38.87504785{txt}{col 52}(1/df) Pearson{col 68}={res}{col 70} 1.143384

{txt}Variance function: {res}V(u) = {col 27}u+(1)u^2{col 52}{txt}[{res}Neg. Binomial{txt}]
Link function    : {res}g(u) = {col 27}ln(u){col 52}{txt}[{res}Log{txt}]

{col 52}{help j_glmic##|_new:AIC}{col 68}={res}{col 70} 13.05348
{txt}Log likelihood{col 18}= {res}-232.9626008{txt}{col 52}{help j_glmic##|_new:BIC}{col 68}={res}{col 70}-69.99707

{txt}{hline 13}{c TT}{hline 11}{hline 11}{hline 9}{hline 8}{hline 13}{hline 12}
{col 14}{c |}{col 26}      OIM
{col 1}   casecount{col 14}{c |}        IRR{col 26}   Std. Err.{col 38}      z{col 46}   P>|z|{col 54}     [95% Con{col 67}f. Interval]
{hline 13}{c +}{hline 11}{hline 11}{hline 9}{hline 8}{hline 13}{hline 12}
{space 3}wrk_unagr {c |}{col 14}{res}{space 2} 1.073375{col 26}{space 2} .0499931{col 37}{space 1}    1.52{col 46}{space 3}0.128{col 54}{space 4} .9797299{col 67}{space 3} 1.175972
{txt}{space 7}_cons {c |}{col 14}{res}{space 2} .0004031{col 26}{space 2} .0001557{col 37}{space 1}  -20.23{col 46}{space 3}0.000{col 54}{space 4} .0001891{col 67}{space 3} .0008595
{col 1}{txt}       lnpop{col 14}{c |}{res}{space 2}        1{col 26}{txt}  (offset)
{hline 13}{c BT}{hline 11}{hline 11}{hline 9}{hline 8}{hline 13}{hline 12}

{com}.         
.         glm casecount tv, offset(lnpop) fam(nb) eform
{res}
{txt}Iteration 0:{space 3}log likelihood = {res:-234.57368}  
Iteration 1:{space 3}log likelihood = {res:-233.95367}  
Iteration 2:{space 3}log likelihood = {res:-233.94563}  
Iteration 3:{space 3}log likelihood = {res:-233.94562}  
{res}
{txt}Generalized linear models{col 52}No. of obs{col 68}={col 70}{res}       36
{txt}Optimization     : {res}ML{txt}{col 52}Residual df{col 68}={col 70}{res}       34
{col 20}{txt}{col 52}Scale parameter{col 68}={col 70}{res}        1
{txt}Deviance{col 18}={res}{col 20} 53.80861408{txt}{col 52}(1/df) Deviance{col 68}={res}{col 70} 1.582606
{txt}Pearson{col 18}={res}{col 20}  39.3721356{txt}{col 52}(1/df) Pearson{col 68}={res}{col 70} 1.158004

{txt}Variance function: {res}V(u) = {col 27}u+(1)u^2{col 52}{txt}[{res}Neg. Binomial{txt}]
Link function    : {res}g(u) = {col 27}ln(u){col 52}{txt}[{res}Log{txt}]

{col 52}{help j_glmic##|_new:AIC}{col 68}={res}{col 70} 13.10809
{txt}Log likelihood{col 18}= {res}-233.9456231{txt}{col 52}{help j_glmic##|_new:BIC}{col 68}={res}{col 70}-68.03103

{txt}{hline 13}{c TT}{hline 11}{hline 11}{hline 9}{hline 8}{hline 13}{hline 12}
{col 14}{c |}{col 26}      OIM
{col 1}   casecount{col 14}{c |}        IRR{col 26}   Std. Err.{col 38}      z{col 46}   P>|z|{col 54}     [95% Con{col 67}f. Interval]
{hline 13}{c +}{hline 11}{hline 11}{hline 9}{hline 8}{hline 13}{hline 12}
{space 10}tv {c |}{col 14}{res}{space 2} 1.008408{col 26}{space 2} .0109876{col 37}{space 1}    0.77{col 46}{space 3}0.442{col 54}{space 4} .9871014{col 67}{space 3} 1.030175
{txt}{space 7}_cons {c |}{col 14}{res}{space 2} .0006376{col 26}{space 2} .0001342{col 37}{space 1}  -34.96{col 46}{space 3}0.000{col 54}{space 4} .0004221{col 67}{space 3} .0009631
{col 1}{txt}       lnpop{col 14}{c |}{res}{space 2}        1{col 26}{txt}  (offset)
{hline 13}{c BT}{hline 11}{hline 11}{hline 9}{hline 8}{hline 13}{hline 12}

{com}.         
.         glm casecount density, offset(lnpop) fam(nb) eform
{res}
{txt}Iteration 0:{space 3}log likelihood = {res:-233.95286}  
Iteration 1:{space 3}log likelihood = {res:-233.78228}  
Iteration 2:{space 3}log likelihood = {res:-233.78139}  
Iteration 3:{space 3}log likelihood = {res:-233.78139}  
{res}
{txt}Generalized linear models{col 52}No. of obs{col 68}={col 70}{res}       36
{txt}Optimization     : {res}ML{txt}{col 52}Residual df{col 68}={col 70}{res}       34
{col 20}{txt}{col 52}Scale parameter{col 68}={col 70}{res}        1
{txt}Deviance{col 18}={res}{col 20} 53.48015356{txt}{col 52}(1/df) Deviance{col 68}={res}{col 70} 1.572946
{txt}Pearson{col 18}={res}{col 20} 39.24892679{txt}{col 52}(1/df) Pearson{col 68}={res}{col 70}  1.15438

{txt}Variance function: {res}V(u) = {col 27}u+(1)u^2{col 52}{txt}[{res}Neg. Binomial{txt}]
Link function    : {res}g(u) = {col 27}ln(u){col 52}{txt}[{res}Log{txt}]

{col 52}{help j_glmic##|_new:AIC}{col 68}={res}{col 70} 13.09897
{txt}Log likelihood{col 18}= {res}-233.7813928{txt}{col 52}{help j_glmic##|_new:BIC}{col 68}={res}{col 70}-68.35949

{txt}{hline 13}{c TT}{hline 11}{hline 11}{hline 9}{hline 8}{hline 13}{hline 12}
{col 14}{c |}{col 26}      OIM
{col 1}   casecount{col 14}{c |}        IRR{col 26}   Std. Err.{col 38}      z{col 46}   P>|z|{col 54}     [95% Con{col 67}f. Interval]
{hline 13}{c +}{hline 11}{hline 11}{hline 9}{hline 8}{hline 13}{hline 12}
{space 5}density {c |}{col 14}{res}{space 2} 1.000223{col 26}{space 2} .0002484{col 37}{space 1}    0.90{col 46}{space 3}0.370{col 54}{space 4} .9997358{col 67}{space 3}  1.00071
{txt}{space 7}_cons {c |}{col 14}{res}{space 2} .0006629{col 26}{space 2}  .000118{col 37}{space 1}  -41.13{col 46}{space 3}0.000{col 54}{space 4} .0004677{col 67}{space 3} .0009395
{col 1}{txt}       lnpop{col 14}{c |}{res}{space 2}        1{col 26}{txt}  (offset)
{hline 13}{c BT}{hline 11}{hline 11}{hline 9}{hline 8}{hline 13}{hline 12}

{com}.         
.         glm casecount phone, offset(lnpop) fam(nb) eform
{res}
{txt}Iteration 0:{space 3}log likelihood = {res:-235.27578}  
Iteration 1:{space 3}log likelihood = {res:-233.42896}  
Iteration 2:{space 3}log likelihood = {res:-233.38145}  
Iteration 3:{space 3}log likelihood = {res:-233.38142}  
Iteration 4:{space 3}log likelihood = {res:-233.38142}  
{res}
{txt}Generalized linear models{col 52}No. of obs{col 68}={col 70}{res}       36
{txt}Optimization     : {res}ML{txt}{col 52}Residual df{col 68}={col 70}{res}       34
{col 20}{txt}{col 52}Scale parameter{col 68}={col 70}{res}        1
{txt}Deviance{col 18}={res}{col 20} 52.68019888{txt}{col 52}(1/df) Deviance{col 68}={res}{col 70} 1.549418
{txt}Pearson{col 18}={res}{col 20}  35.6272832{txt}{col 52}(1/df) Pearson{col 68}={res}{col 70} 1.047861

{txt}Variance function: {res}V(u) = {col 27}u+(1)u^2{col 52}{txt}[{res}Neg. Binomial{txt}]
Link function    : {res}g(u) = {col 27}ln(u){col 52}{txt}[{res}Log{txt}]

{col 52}{help j_glmic##|_new:AIC}{col 68}={res}{col 70} 13.07675
{txt}Log likelihood{col 18}= {res}-233.3814155{txt}{col 52}{help j_glmic##|_new:BIC}{col 68}={res}{col 70}-69.15945

{txt}{hline 13}{c TT}{hline 11}{hline 11}{hline 9}{hline 8}{hline 13}{hline 12}
{col 14}{c |}{col 26}      OIM
{col 1}   casecount{col 14}{c |}        IRR{col 26}   Std. Err.{col 38}      z{col 46}   P>|z|{col 54}     [95% Con{col 67}f. Interval]
{hline 13}{c +}{hline 11}{hline 11}{hline 9}{hline 8}{hline 13}{hline 12}
{space 7}phone {c |}{col 14}{res}{space 2} 1.014194{col 26}{space 2} .0110347{col 37}{space 1}    1.30{col 46}{space 3}0.195{col 54}{space 4} .9927957{col 67}{space 3} 1.036054
{txt}{space 7}_cons {c |}{col 14}{res}{space 2} .0003096{col 26}{space 2} .0001992{col 37}{space 1}  -12.56{col 46}{space 3}0.000{col 54}{space 4} .0000877{col 67}{space 3}  .001093
{col 1}{txt}       lnpop{col 14}{c |}{res}{space 2}        1{col 26}{txt}  (offset)
{hline 13}{c BT}{hline 11}{hline 11}{hline 9}{hline 8}{hline 13}{hline 12}

{com}.         
.         glm casecount electr, offset(lnpop) fam(nb) eform
{res}
{txt}Iteration 0:{space 3}log likelihood = {res:-234.54528}  
Iteration 1:{space 3}log likelihood = {res:-234.05152}  
Iteration 2:{space 3}log likelihood = {res:-234.04517}  
Iteration 3:{space 3}log likelihood = {res:-234.04517}  
{res}
{txt}Generalized linear models{col 52}No. of obs{col 68}={col 70}{res}       36
{txt}Optimization     : {res}ML{txt}{col 52}Residual df{col 68}={col 70}{res}       34
{col 20}{txt}{col 52}Scale parameter{col 68}={col 70}{res}        1
{txt}Deviance{col 18}={res}{col 20} 54.00770573{txt}{col 52}(1/df) Deviance{col 68}={res}{col 70} 1.588462
{txt}Pearson{col 18}={res}{col 20} 39.20111053{txt}{col 52}(1/df) Pearson{col 68}={res}{col 70} 1.152974

{txt}Variance function: {res}V(u) = {col 27}u+(1)u^2{col 52}{txt}[{res}Neg. Binomial{txt}]
Link function    : {res}g(u) = {col 27}ln(u){col 52}{txt}[{res}Log{txt}]

{col 52}{help j_glmic##|_new:AIC}{col 68}={res}{col 70} 13.11362
{txt}Log likelihood{col 18}= {res}-234.0451689{txt}{col 52}{help j_glmic##|_new:BIC}{col 68}={res}{col 70}-67.83194

{txt}{hline 13}{c TT}{hline 11}{hline 11}{hline 9}{hline 8}{hline 13}{hline 12}
{col 14}{c |}{col 26}      OIM
{col 1}   casecount{col 14}{c |}        IRR{col 26}   Std. Err.{col 38}      z{col 46}   P>|z|{col 54}     [95% Con{col 67}f. Interval]
{hline 13}{c +}{hline 11}{hline 11}{hline 9}{hline 8}{hline 13}{hline 12}
{space 6}electr {c |}{col 14}{res}{space 2} 1.006697{col 26}{space 2} .0104744{col 37}{space 1}    0.64{col 46}{space 3}0.521{col 54}{space 4} .9863752{col 67}{space 3} 1.027437
{txt}{space 7}_cons {c |}{col 14}{res}{space 2} .0006614{col 26}{space 2} .0001289{col 37}{space 1}  -37.55{col 46}{space 3}0.000{col 54}{space 4} .0004514{col 67}{space 3} .0009692
{col 1}{txt}       lnpop{col 14}{c |}{res}{space 2}        1{col 26}{txt}  (offset)
{hline 13}{c BT}{hline 11}{hline 11}{hline 9}{hline 8}{hline 13}{hline 12}

{com}.         
.         glm casecount small_house, offset(lnpop) fam(nb) eform
{res}
{txt}Iteration 0:{space 3}log likelihood = {res:-234.76018}  
Iteration 1:{space 3}log likelihood = {res:-234.19784}  
Iteration 2:{space 3}log likelihood = {res:-234.18762}  
Iteration 3:{space 3}log likelihood = {res:-234.18762}  
{res}
{txt}Generalized linear models{col 52}No. of obs{col 68}={col 70}{res}       36
{txt}Optimization     : {res}ML{txt}{col 52}Residual df{col 68}={col 70}{res}       34
{col 20}{txt}{col 52}Scale parameter{col 68}={col 70}{res}        1
{txt}Deviance{col 18}={res}{col 20} 54.29260201{txt}{col 52}(1/df) Deviance{col 68}={res}{col 70} 1.596841
{txt}Pearson{col 18}={res}{col 20} 39.17875628{txt}{col 52}(1/df) Pearson{col 68}={res}{col 70} 1.152316

{txt}Variance function: {res}V(u) = {col 27}u+(1)u^2{col 52}{txt}[{res}Neg. Binomial{txt}]
Link function    : {res}g(u) = {col 27}ln(u){col 52}{txt}[{res}Log{txt}]

{col 52}{help j_glmic##|_new:AIC}{col 68}={res}{col 70} 13.12153
{txt}Log likelihood{col 18}= {res} -234.187617{txt}{col 52}{help j_glmic##|_new:BIC}{col 68}={res}{col 70}-67.54704

{txt}{hline 13}{c TT}{hline 11}{hline 11}{hline 9}{hline 8}{hline 13}{hline 12}
{col 14}{c |}{col 26}      OIM
{col 1}   casecount{col 14}{c |}        IRR{col 26}   Std. Err.{col 38}      z{col 46}   P>|z|{col 54}     [95% Con{col 67}f. Interval]
{hline 13}{c +}{hline 11}{hline 11}{hline 9}{hline 8}{hline 13}{hline 12}
{space 1}small_house {c |}{col 14}{res}{space 2} 1.008964{col 26}{space 2}  .022071{col 37}{space 1}    0.41{col 46}{space 3}0.683{col 54}{space 4} .9666204{col 67}{space 3} 1.053163
{txt}{space 7}_cons {c |}{col 14}{res}{space 2} .0006165{col 26}{space 2} .0002335{col 37}{space 1}  -19.52{col 46}{space 3}0.000{col 54}{space 4} .0002935{col 67}{space 3} .0012951
{col 1}{txt}       lnpop{col 14}{c |}{res}{space 2}        1{col 26}{txt}  (offset)
{hline 13}{c BT}{hline 11}{hline 11}{hline 9}{hline 8}{hline 13}{hline 12}

{com}.         
.         glm casecount large_house, offset(lnpop) fam(nb) eform
{res}
{txt}Iteration 0:{space 3}log likelihood = {res:-234.37284}  
Iteration 1:{space 3}log likelihood = {res:-233.93407}  
Iteration 2:{space 3}log likelihood = {res:-233.93037}  
Iteration 3:{space 3}log likelihood = {res:-233.93037}  
{res}
{txt}Generalized linear models{col 52}No. of obs{col 68}={col 70}{res}       36
{txt}Optimization     : {res}ML{txt}{col 52}Residual df{col 68}={col 70}{res}       34
{col 20}{txt}{col 52}Scale parameter{col 68}={col 70}{res}        1
{txt}Deviance{col 18}={res}{col 20}  53.7781004{txt}{col 52}(1/df) Deviance{col 68}={res}{col 70} 1.581709
{txt}Pearson{col 18}={res}{col 20} 38.57396174{txt}{col 52}(1/df) Pearson{col 68}={res}{col 70} 1.134528

{txt}Variance function: {res}V(u) = {col 27}u+(1)u^2{col 52}{txt}[{res}Neg. Binomial{txt}]
Link function    : {res}g(u) = {col 27}ln(u){col 52}{txt}[{res}Log{txt}]

{col 52}{help j_glmic##|_new:AIC}{col 68}={res}{col 70} 13.10724
{txt}Log likelihood{col 18}= {res}-233.9303662{txt}{col 52}{help j_glmic##|_new:BIC}{col 68}={res}{col 70}-68.06154

{txt}{hline 13}{c TT}{hline 11}{hline 11}{hline 9}{hline 8}{hline 13}{hline 12}
{col 14}{c |}{col 26}      OIM
{col 1}   casecount{col 14}{c |}        IRR{col 26}   Std. Err.{col 38}      z{col 46}   P>|z|{col 54}     [95% Con{col 67}f. Interval]
{hline 13}{c +}{hline 11}{hline 11}{hline 9}{hline 8}{hline 13}{hline 12}
{space 1}large_house {c |}{col 14}{res}{space 2} .9887581{col 26}{space 2} .0136379{col 37}{space 1}   -0.82{col 46}{space 3}0.412{col 54}{space 4} .9623863{col 67}{space 3} 1.015853
{txt}{space 7}_cons {c |}{col 14}{res}{space 2}  .001352{col 26}{space 2} .0011017{col 37}{space 1}   -8.11{col 46}{space 3}0.000{col 54}{space 4} .0002738{col 67}{space 3} .0066769
{col 1}{txt}       lnpop{col 14}{c |}{res}{space 2}        1{col 26}{txt}  (offset)
{hline 13}{c BT}{hline 11}{hline 11}{hline 9}{hline 8}{hline 13}{hline 12}

{com}.         
.         glm casecount qual_floor, offset(lnpop) fam(nb) eform
{res}
{txt}Iteration 0:{space 3}log likelihood = {res:-233.81007}  
Iteration 1:{space 3}log likelihood = {res:-233.55295}  
Iteration 2:{space 3}log likelihood = {res:-233.55147}  
Iteration 3:{space 3}log likelihood = {res:-233.55147}  
{res}
{txt}Generalized linear models{col 52}No. of obs{col 68}={col 70}{res}       36
{txt}Optimization     : {res}ML{txt}{col 52}Residual df{col 68}={col 70}{res}       34
{col 20}{txt}{col 52}Scale parameter{col 68}={col 70}{res}        1
{txt}Deviance{col 18}={res}{col 20} 53.02030393{txt}{col 52}(1/df) Deviance{col 68}={res}{col 70} 1.559421
{txt}Pearson{col 18}={res}{col 20} 39.54753743{txt}{col 52}(1/df) Pearson{col 68}={res}{col 70} 1.163163

{txt}Variance function: {res}V(u) = {col 27}u+(1)u^2{col 52}{txt}[{res}Neg. Binomial{txt}]
Link function    : {res}g(u) = {col 27}ln(u){col 52}{txt}[{res}Log{txt}]

{col 52}{help j_glmic##|_new:AIC}{col 68}={res}{col 70} 13.08619
{txt}Log likelihood{col 18}= {res} -233.551468{txt}{col 52}{help j_glmic##|_new:BIC}{col 68}={res}{col 70}-68.81934

{txt}{hline 13}{c TT}{hline 11}{hline 11}{hline 9}{hline 8}{hline 13}{hline 12}
{col 14}{c |}{col 26}      OIM
{col 1}   casecount{col 14}{c |}        IRR{col 26}   Std. Err.{col 38}      z{col 46}   P>|z|{col 54}     [95% Con{col 67}f. Interval]
{hline 13}{c +}{hline 11}{hline 11}{hline 9}{hline 8}{hline 13}{hline 12}
{space 2}qual_floor {c |}{col 14}{res}{space 2} 1.030669{col 26}{space 2} .0281258{col 37}{space 1}    1.11{col 46}{space 3}0.268{col 54}{space 4} .9769915{col 67}{space 3} 1.087295
{txt}{space 7}_cons {c |}{col 14}{res}{space 2} .0006118{col 26}{space 2} .0001245{col 37}{space 1}  -36.36{col 46}{space 3}0.000{col 54}{space 4} .0004106{col 67}{space 3} .0009117
{col 1}{txt}       lnpop{col 14}{c |}{res}{space 2}        1{col 26}{txt}  (offset)
{hline 13}{c BT}{hline 11}{hline 11}{hline 9}{hline 8}{hline 13}{hline 12}

{com}.         
.         glm casecount bad_floor, offset(lnpop) fam(nb) eform
{res}
{txt}Iteration 0:{space 3}log likelihood = {res:-235.11667}  
Iteration 1:{space 3}log likelihood = {res:-233.37406}  
Iteration 2:{space 3}log likelihood = {res: -233.3287}  
Iteration 3:{space 3}log likelihood = {res:-233.32864}  
Iteration 4:{space 3}log likelihood = {res:-233.32864}  
{res}
{txt}Generalized linear models{col 52}No. of obs{col 68}={col 70}{res}       36
{txt}Optimization     : {res}ML{txt}{col 52}Residual df{col 68}={col 70}{res}       34
{col 20}{txt}{col 52}Scale parameter{col 68}={col 70}{res}        1
{txt}Deviance{col 18}={res}{col 20}  52.5746577{txt}{col 52}(1/df) Deviance{col 68}={res}{col 70} 1.546313
{txt}Pearson{col 18}={res}{col 20} 38.26397932{txt}{col 52}(1/df) Pearson{col 68}={res}{col 70} 1.125411

{txt}Variance function: {res}V(u) = {col 27}u+(1)u^2{col 52}{txt}[{res}Neg. Binomial{txt}]
Link function    : {res}g(u) = {col 27}ln(u){col 52}{txt}[{res}Log{txt}]

{col 52}{help j_glmic##|_new:AIC}{col 68}={res}{col 70} 13.07381
{txt}Log likelihood{col 18}= {res}-233.3286449{txt}{col 52}{help j_glmic##|_new:BIC}{col 68}={res}{col 70}-69.26499

{txt}{hline 13}{c TT}{hline 11}{hline 11}{hline 9}{hline 8}{hline 13}{hline 12}
{col 14}{c |}{col 26}      OIM
{col 1}   casecount{col 14}{c |}        IRR{col 26}   Std. Err.{col 38}      z{col 46}   P>|z|{col 54}     [95% Con{col 67}f. Interval]
{hline 13}{c +}{hline 11}{hline 11}{hline 9}{hline 8}{hline 13}{hline 12}
{space 3}bad_floor {c |}{col 14}{res}{space 2}  .988833{col 26}{space 2} .0084834{col 37}{space 1}   -1.31{col 46}{space 3}0.191{col 54}{space 4} .9723448{col 67}{space 3} 1.005601
{txt}{space 7}_cons {c |}{col 14}{res}{space 2} .0013668{col 26}{space 2} .0007472{col 37}{space 1}  -12.06{col 46}{space 3}0.000{col 54}{space 4} .0004681{col 67}{space 3} .0039909
{col 1}{txt}       lnpop{col 14}{c |}{res}{space 2}        1{col 26}{txt}  (offset)
{hline 13}{c BT}{hline 11}{hline 11}{hline 9}{hline 8}{hline 13}{hline 12}

{com}.         
.         glm casecount tap_water, offset(lnpop) fam(nb) eform
{res}
{txt}Iteration 0:{space 3}log likelihood = {res:-234.50605}  
Iteration 1:{space 3}log likelihood = {res:-234.25125}  
Iteration 2:{space 3}log likelihood = {res:-234.24974}  
Iteration 3:{space 3}log likelihood = {res:-234.24974}  
{res}
{txt}Generalized linear models{col 52}No. of obs{col 68}={col 70}{res}       36
{txt}Optimization     : {res}ML{txt}{col 52}Residual df{col 68}={col 70}{res}       34
{col 20}{txt}{col 52}Scale parameter{col 68}={col 70}{res}        1
{txt}Deviance{col 18}={res}{col 20} 54.41685758{txt}{col 52}(1/df) Deviance{col 68}={res}{col 70} 1.600496
{txt}Pearson{col 18}={res}{col 20} 38.92474605{txt}{col 52}(1/df) Pearson{col 68}={res}{col 70} 1.144845

{txt}Variance function: {res}V(u) = {col 27}u+(1)u^2{col 52}{txt}[{res}Neg. Binomial{txt}]
Link function    : {res}g(u) = {col 27}ln(u){col 52}{txt}[{res}Log{txt}]

{col 52}{help j_glmic##|_new:AIC}{col 68}={res}{col 70} 13.12499
{txt}Log likelihood{col 18}= {res}-234.2497448{txt}{col 52}{help j_glmic##|_new:BIC}{col 68}={res}{col 70}-67.42279

{txt}{hline 13}{c TT}{hline 11}{hline 11}{hline 9}{hline 8}{hline 13}{hline 12}
{col 14}{c |}{col 26}      OIM
{col 1}   casecount{col 14}{c |}        IRR{col 26}   Std. Err.{col 38}      z{col 46}   P>|z|{col 54}     [95% Con{col 67}f. Interval]
{hline 13}{c +}{hline 11}{hline 11}{hline 9}{hline 8}{hline 13}{hline 12}
{space 3}tap_water {c |}{col 14}{res}{space 2} .9970895{col 26}{space 2} .0132202{col 37}{space 1}   -0.22{col 46}{space 3}0.826{col 54}{space 4} .9715122{col 67}{space 3}  1.02334
{txt}{space 7}_cons {c |}{col 14}{res}{space 2} .0007205{col 26}{space 2} .0001306{col 37}{space 1}  -39.92{col 46}{space 3}0.000{col 54}{space 4}  .000505{col 67}{space 3} .0010278
{col 1}{txt}       lnpop{col 14}{c |}{res}{space 2}        1{col 26}{txt}  (offset)
{hline 13}{c BT}{hline 11}{hline 11}{hline 9}{hline 8}{hline 13}{hline 12}

{com}.         
.         glm casecount bad_water, offset(lnpop) fam(nb) eform
{res}
{txt}Iteration 0:{space 3}log likelihood = {res:-234.68064}  
Iteration 1:{space 3}log likelihood = {res:-234.25474}  
Iteration 2:{space 3}log likelihood = {res:-234.25211}  
Iteration 3:{space 3}log likelihood = {res:-234.25211}  
{res}
{txt}Generalized linear models{col 52}No. of obs{col 68}={col 70}{res}       36
{txt}Optimization     : {res}ML{txt}{col 52}Residual df{col 68}={col 70}{res}       34
{col 20}{txt}{col 52}Scale parameter{col 68}={col 70}{res}        1
{txt}Deviance{col 18}={res}{col 20} 54.42159171{txt}{col 52}(1/df) Deviance{col 68}={res}{col 70} 1.600635
{txt}Pearson{col 18}={res}{col 20} 39.35797755{txt}{col 52}(1/df) Pearson{col 68}={res}{col 70} 1.157588

{txt}Variance function: {res}V(u) = {col 27}u+(1)u^2{col 52}{txt}[{res}Neg. Binomial{txt}]
Link function    : {res}g(u) = {col 27}ln(u){col 52}{txt}[{res}Log{txt}]

{col 52}{help j_glmic##|_new:AIC}{col 68}={res}{col 70} 13.12512
{txt}Log likelihood{col 18}= {res}-234.2521119{txt}{col 52}{help j_glmic##|_new:BIC}{col 68}={res}{col 70}-67.41805

{txt}{hline 13}{c TT}{hline 11}{hline 11}{hline 9}{hline 8}{hline 13}{hline 12}
{col 14}{c |}{col 26}      OIM
{col 1}   casecount{col 14}{c |}        IRR{col 26}   Std. Err.{col 38}      z{col 46}   P>|z|{col 54}     [95% Con{col 67}f. Interval]
{hline 13}{c +}{hline 11}{hline 11}{hline 9}{hline 8}{hline 13}{hline 12}
{space 3}bad_water {c |}{col 14}{res}{space 2} .9982944{col 26}{space 2} .0083995{col 37}{space 1}   -0.20{col 46}{space 3}0.839{col 54}{space 4} .9819667{col 67}{space 3} 1.014894
{txt}{space 7}_cons {c |}{col 14}{res}{space 2} .0007571{col 26}{space 2} .0002735{col 37}{space 1}  -19.89{col 46}{space 3}0.000{col 54}{space 4} .0003729{col 67}{space 3}  .001537
{col 1}{txt}       lnpop{col 14}{c |}{res}{space 2}        1{col 26}{txt}  (offset)
{hline 13}{c BT}{hline 11}{hline 11}{hline 9}{hline 8}{hline 13}{hline 12}

{com}.         
.         glm casecount flush_toilet, offset(lnpop) fam(nb) eform
{res}
{txt}Iteration 0:{space 3}log likelihood = {res:-234.50524}  
Iteration 1:{space 3}log likelihood = {res:-233.93552}  
Iteration 2:{space 3}log likelihood = {res:-233.92966}  
Iteration 3:{space 3}log likelihood = {res:-233.92966}  
{res}
{txt}Generalized linear models{col 52}No. of obs{col 68}={col 70}{res}       36
{txt}Optimization     : {res}ML{txt}{col 52}Residual df{col 68}={col 70}{res}       34
{col 20}{txt}{col 52}Scale parameter{col 68}={col 70}{res}        1
{txt}Deviance{col 18}={res}{col 20} 53.77668953{txt}{col 52}(1/df) Deviance{col 68}={res}{col 70} 1.581667
{txt}Pearson{col 18}={res}{col 20} 39.69458605{txt}{col 52}(1/df) Pearson{col 68}={res}{col 70} 1.167488

{txt}Variance function: {res}V(u) = {col 27}u+(1)u^2{col 52}{txt}[{res}Neg. Binomial{txt}]
Link function    : {res}g(u) = {col 27}ln(u){col 52}{txt}[{res}Log{txt}]

{col 52}{help j_glmic##|_new:AIC}{col 68}={res}{col 70}  13.1072
{txt}Log likelihood{col 18}= {res}-233.9296608{txt}{col 52}{help j_glmic##|_new:BIC}{col 68}={res}{col 70}-68.06295

{txt}{hline 13}{c TT}{hline 11}{hline 11}{hline 9}{hline 8}{hline 13}{hline 12}
{col 14}{c |}{col 26}      OIM
{col 1}   casecount{col 14}{c |}        IRR{col 26}   Std. Err.{col 38}      z{col 46}   P>|z|{col 54}     [95% Con{col 67}f. Interval]
{hline 13}{c +}{hline 11}{hline 11}{hline 9}{hline 8}{hline 13}{hline 12}
flush_toilet {c |}{col 14}{res}{space 2} 1.011245{col 26}{space 2} .0143287{col 37}{space 1}    0.79{col 46}{space 3}0.430{col 54}{space 4} .9835475{col 67}{space 3} 1.039722
{txt}{space 7}_cons {c |}{col 14}{res}{space 2} .0006475{col 26}{space 2} .0001276{col 37}{space 1}  -37.26{col 46}{space 3}0.000{col 54}{space 4}   .00044{col 67}{space 3} .0009528
{col 1}{txt}       lnpop{col 14}{c |}{res}{space 2}        1{col 26}{txt}  (offset)
{hline 13}{c BT}{hline 11}{hline 11}{hline 9}{hline 8}{hline 13}{hline 12}

{com}.         
.         glm casecount bad_toilet, offset(lnpop) fam(nb) eform
{res}
{txt}Iteration 0:{space 3}log likelihood = {res:-232.45998}  
Iteration 1:{space 3}log likelihood = {res:-231.17489}  
Iteration 2:{space 3}log likelihood = {res:-231.15008}  
Iteration 3:{space 3}log likelihood = {res:-231.15007}  
{res}
{txt}Generalized linear models{col 52}No. of obs{col 68}={col 70}{res}       36
{txt}Optimization     : {res}ML{txt}{col 52}Residual df{col 68}={col 70}{res}       34
{col 20}{txt}{col 52}Scale parameter{col 68}={col 70}{res}        1
{txt}Deviance{col 18}={res}{col 20} 48.21750898{txt}{col 52}(1/df) Deviance{col 68}={res}{col 70} 1.418162
{txt}Pearson{col 18}={res}{col 20} 36.18813142{txt}{col 52}(1/df) Pearson{col 68}={res}{col 70} 1.064357

{txt}Variance function: {res}V(u) = {col 27}u+(1)u^2{col 52}{txt}[{res}Neg. Binomial{txt}]
Link function    : {res}g(u) = {col 27}ln(u){col 52}{txt}[{res}Log{txt}]

{col 52}{help j_glmic##|_new:AIC}{col 68}={res}{col 70} 12.95278
{txt}Log likelihood{col 18}= {res}-231.1500705{txt}{col 52}{help j_glmic##|_new:BIC}{col 68}={res}{col 70}-73.62213

{txt}{hline 13}{c TT}{hline 11}{hline 11}{hline 9}{hline 8}{hline 13}{hline 12}
{col 14}{c |}{col 26}      OIM
{col 1}   casecount{col 14}{c |}        IRR{col 26}   Std. Err.{col 38}      z{col 46}   P>|z|{col 54}     [95% Con{col 67}f. Interval]
{hline 13}{c +}{hline 11}{hline 11}{hline 9}{hline 8}{hline 13}{hline 12}
{space 2}bad_toilet {c |}{col 14}{res}{space 2}  .973657{col 26}{space 2} .0109521{col 37}{space 1}   -2.37{col 46}{space 3}0.018{col 54}{space 4} .9524262{col 67}{space 3}  .995361
{txt}{space 7}_cons {c |}{col 14}{res}{space 2} .0033511{col 26}{space 2} .0023797{col 37}{space 1}   -8.02{col 46}{space 3}0.000{col 54}{space 4} .0008331{col 67}{space 3} .0134791
{col 1}{txt}       lnpop{col 14}{c |}{res}{space 2}        1{col 26}{txt}  (offset)
{hline 13}{c BT}{hline 11}{hline 11}{hline 9}{hline 8}{hline 13}{hline 12}

{com}.         
.         *only bad_toilet shows significant
.         
.         
.         
.         
.         
. 
.                 *tried negative binomial with all variables found significant in poisson runs above
.                 
.                  nbreg casecount iwi-wrk_unagr phone-density, offset(lnpop) 

{txt}Fitting Poisson model:
{res}
{txt}Iteration 0:{space 3}log likelihood = {res: -28091.91}  
Iteration 1:{space 3}log likelihood = {res:-8746.0256}  
Iteration 2:{space 3}log likelihood = {res:-4394.5115}  
Iteration 3:{space 3}log likelihood = {res:-1238.7001}  
Iteration 4:{space 3}log likelihood = {res:-1220.4367}  
Iteration 5:{space 3}log likelihood = {res:-1220.4139}  
Iteration 6:{space 3}log likelihood = {res:-1220.4139}  
{res}
{txt}Fitting constant-only model:
{res}
{txt}Iteration 0:{space 3}log likelihood = {res:-234.32979}  
Iteration 1:{space 3}log likelihood = {res:-233.46703}  
Iteration 2:{space 3}log likelihood = {res:-233.46636}  
Iteration 3:{space 3}log likelihood = {res:-233.46636}  
{res}
{txt}Fitting full model:
{res}
{txt}Iteration 0:{space 3}log likelihood = {res:-232.20763}  
Iteration 1:{space 3}log likelihood = {res:-223.09368}  
Iteration 2:{space 3}log likelihood = {res:-220.78868}  
Iteration 3:{space 3}log likelihood = {res:-220.64793}  
Iteration 4:{space 3}log likelihood = {res:-220.64751}  
Iteration 5:{space 3}log likelihood = {res:-220.64751}  
{res}
{txt}Negative binomial regression                      Number of obs   =  {res}       36
                                                  {txt}LR chi2({res}19{txt})     =  {res}    25.64
{txt}Dispersion     = {res}mean                             {txt}Prob > chi2     =  {res}   0.1406
{txt}Log likelihood = {res}-220.64751                       {txt}Pseudo R2       =  {res}   0.0549

{txt}{hline 13}{c TT}{hline 11}{hline 11}{hline 9}{hline 8}{hline 13}{hline 12}
{col 1}   casecount{col 14}{c |}      Coef.{col 26}   Std. Err.{col 38}      z{col 46}   P>|z|{col 54}     [95% Con{col 67}f. Interval]
{hline 13}{c +}{hline 11}{hline 11}{hline 9}{hline 8}{hline 13}{hline 12}
{space 9}iwi {c |}{col 14}{res}{space 2}-.4710929{col 26}{space 2} .2574986{col 37}{space 1}   -1.83{col 46}{space 3}0.067{col 54}{space 4}-.9757808{col 67}{space 3} .0335951
{txt}{space 8}edyr {c |}{col 14}{res}{space 2} 2.119375{col 26}{space 2} 3.902538{col 37}{space 1}    0.54{col 46}{space 3}0.587{col 54}{space 4}-5.529459{col 67}{space 3} 9.768209
{txt}{space 4}edyr_fem {c |}{col 14}{res}{space 2}-.8695486{col 26}{space 2} 1.997368{col 37}{space 1}   -0.44{col 46}{space 3}0.663{col 54}{space 4}-4.784317{col 67}{space 3}  3.04522
{txt}{space 3}edyr_male {c |}{col 14}{res}{space 2}-.6124347{col 26}{space 2} 1.871475{col 37}{space 1}   -0.33{col 46}{space 3}0.743{col 54}{space 4}-4.280458{col 67}{space 3} 3.055589
{txt}{space 7}urban {c |}{col 14}{res}{space 2}-.0703929{col 26}{space 2} .0340338{col 37}{space 1}   -2.07{col 46}{space 3}0.039{col 54}{space 4}-.1370979{col 67}{space 3}-.0036879
{txt}{space 4}wrk_agri {c |}{col 14}{res}{space 2}-4.979431{col 26}{space 2} 7.452592{col 37}{space 1}   -0.67{col 46}{space 3}0.504{col 54}{space 4}-19.58624{col 67}{space 3} 9.627381
{txt}{space 3}wrk_lnagr {c |}{col 14}{res}{space 2}-5.046463{col 26}{space 2} 7.448741{col 37}{space 1}   -0.68{col 46}{space 3}0.498{col 54}{space 4}-19.64573{col 67}{space 3} 9.552802
{txt}{space 3}wrk_unagr {c |}{col 14}{res}{space 2}-5.117121{col 26}{space 2} 7.416112{col 37}{space 1}   -0.69{col 46}{space 3}0.490{col 54}{space 4}-19.65243{col 67}{space 3} 9.418192
{txt}{space 7}phone {c |}{col 14}{res}{space 2} .0646616{col 26}{space 2} .0576019{col 37}{space 1}    1.12{col 46}{space 3}0.262{col 54}{space 4} -.048236{col 67}{space 3} .1775591
{txt}{space 6}electr {c |}{col 14}{res}{space 2} .0487135{col 26}{space 2} .0724835{col 37}{space 1}    0.67{col 46}{space 3}0.502{col 54}{space 4}-.0933515{col 67}{space 3} .1907786
{txt}{space 1}small_house {c |}{col 14}{res}{space 2} .0317443{col 26}{space 2} .0817817{col 37}{space 1}    0.39{col 46}{space 3}0.698{col 54}{space 4}-.1285449{col 67}{space 3} .1920335
{txt}{space 1}large_house {c |}{col 14}{res}{space 2} .0495801{col 26}{space 2} .0554973{col 37}{space 1}    0.89{col 46}{space 3}0.372{col 54}{space 4}-.0591926{col 67}{space 3} .1583529
{txt}{space 2}qual_floor {c |}{col 14}{res}{space 2} .1039166{col 26}{space 2} .2241277{col 37}{space 1}    0.46{col 46}{space 3}0.643{col 54}{space 4}-.3353657{col 67}{space 3} .5431988
{txt}{space 3}bad_floor {c |}{col 14}{res}{space 2} -.044485{col 26}{space 2}    .0393{col 37}{space 1}   -1.13{col 46}{space 3}0.258{col 54}{space 4}-.1215116{col 67}{space 3} .0325416
{txt}{space 3}tap_water {c |}{col 14}{res}{space 2}-.0535758{col 26}{space 2} .0626711{col 37}{space 1}   -0.85{col 46}{space 3}0.393{col 54}{space 4}-.1764088{col 67}{space 3} .0692573
{txt}{space 3}bad_water {c |}{col 14}{res}{space 2} -.039745{col 26}{space 2} .0277554{col 37}{space 1}   -1.43{col 46}{space 3}0.152{col 54}{space 4}-.0941445{col 67}{space 3} .0146545
{txt}flush_toilet {c |}{col 14}{res}{space 2} .1585486{col 26}{space 2} .0986482{col 37}{space 1}    1.61{col 46}{space 3}0.108{col 54}{space 4}-.0347982{col 67}{space 3} .3518954
{txt}{space 2}bad_toilet {c |}{col 14}{res}{space 2}-.0666599{col 26}{space 2} .0274015{col 37}{space 1}   -2.43{col 46}{space 3}0.015{col 54}{space 4}-.1203659{col 67}{space 3} -.012954
{txt}{space 5}density {c |}{col 14}{res}{space 2}  .002046{col 26}{space 2}  .001306{col 37}{space 1}    1.57{col 46}{space 3}0.117{col 54}{space 4}-.0005137{col 67}{space 3} .0046058
{txt}{space 7}_cons {c |}{col 14}{res}{space 2}  504.533{col 26}{space 2} 746.4404{col 37}{space 1}    0.68{col 46}{space 3}0.499{col 54}{space 4}-958.4633{col 67}{space 3} 1967.529
{col 1}{txt}       lnpop{col 14}{c |}{res}{space 2}        1{col 26}{txt}  (offset)
{hline 13}{c +}{hline 11}{hline 11}{hline 9}{hline 8}{hline 13}{hline 12}
    /lnalpha {c |}{col 14}{res}{space 2}-.3269479{col 26}{space 2} .2226004{col 54}{space 4}-.7632366{col 67}{space 3} .1093408
{txt}{hline 13}{c +}{hline 11}{hline 11}{hline 9}{hline 8}{hline 13}{hline 12}
{col 1}       alpha{col 14}{c |}{res}{space 2} .7211213{col 26}{space 2} .1605219{col 54}{space 4} .4661552{col 67}{space 3} 1.115543
{txt}{hline 13}{c BT}{hline 11}{hline 11}{hline 9}{hline 8}{hline 13}{hline 12}
Likelihood-ratio test of alpha=0:  {help j_chibar##|_new:chibar2(01) =}{res} 1999.53{txt} Prob>=chibar2 = {res}0.000
{txt}
{com}.                  *only urban and bad toilet show significant, iwi boarderline at .067 all others not
.         
.         
.         *since these results conflicted with about results from poisson I
.         *decided to run the stepwise variable selection techniques on a 
.         *negative binomial model
.                 
.                 
.                 
.                 
.    * backward stepwise
.     * no "forward" at the end means go backward
.         sw nbreg casecount iwi-density, offset(lnpop) pr(0.051) pe(0.0499)
{txt}                      begin with full model
p = {res}0.9425{txt} >= 0.0510  removing {res}tv
{txt}p = {res}0.7435{txt} >= 0.0510  removing {res}edyr_male
{txt}p = {res}0.7513{txt} >= 0.0510  removing {res}edyr_fem
{txt}p = {res}0.7512{txt} >= 0.0510  removing {res}qual_floor
{txt}p = {res}0.5324{txt} >= 0.0510  removing {res}wrk_agri
{txt}p = {res}0.4105{txt} >= 0.0510  removing {res}small_house
{txt}p = {res}0.4626{txt} >= 0.0510  removing {res}large_house
{txt}p = {res}0.5350{txt} >= 0.0510  removing {res}phone
{txt}p = {res}0.5217{txt} >= 0.0510  removing {res}electr
{txt}p = {res}0.3802{txt} >= 0.0510  removing {res}bad_water
{txt}p = {res}0.2902{txt} >= 0.0510  removing {res}tap_water
{txt}p = {res}0.1521{txt} >= 0.0510  removing {res}wrk_unagr
{txt}p = {res}0.2415{txt} >= 0.0510  removing {res}flush_toilet
{txt}p = {res}0.2634{txt} >= 0.0510  removing {res}density
{txt}p = {res}0.1610{txt} >= 0.0510  removing {res}bad_floor
{txt}p = {res}0.3334{txt} >= 0.0510  removing {res}iwi

{txt}Negative binomial regression                      Number of obs   =  {res}       36
                                                  {txt}LR chi2({res}4{txt})      =  {res}    13.69
{txt}Dispersion     = {res}mean                             {txt}Prob > chi2     =  {res}   0.0083
{txt}Log likelihood = {res}-226.61982                       {txt}Pseudo R2       =  {res}   0.0293

{txt}{hline 13}{c TT}{hline 11}{hline 11}{hline 9}{hline 8}{hline 13}{hline 12}
{col 1}   casecount{col 14}{c |}      Coef.{col 26}   Std. Err.{col 38}      z{col 46}   P>|z|{col 54}     [95% Con{col 67}f. Interval]
{hline 13}{c +}{hline 11}{hline 11}{hline 9}{hline 8}{hline 13}{hline 12}
{space 7}urban {c |}{col 14}{res}{space 2}-.0473465{col 26}{space 2} .0172846{col 37}{space 1}   -2.74{col 46}{space 3}0.006{col 54}{space 4}-.0812237{col 67}{space 3}-.0134693
{txt}{space 8}edyr {c |}{col 14}{res}{space 2} .8202669{col 26}{space 2} .2872383{col 37}{space 1}    2.86{col 46}{space 3}0.004{col 54}{space 4} .2572901{col 67}{space 3} 1.383244
{txt}{space 3}wrk_lnagr {c |}{col 14}{res}{space 2} -.039522{col 26}{space 2}  .017866{col 37}{space 1}   -2.21{col 46}{space 3}0.027{col 54}{space 4}-.0745387{col 67}{space 3}-.0045053
{txt}{space 2}bad_toilet {c |}{col 14}{res}{space 2}-.0507212{col 26}{space 2} .0149021{col 37}{space 1}   -3.40{col 46}{space 3}0.001{col 54}{space 4}-.0799288{col 67}{space 3}-.0215137
{txt}{space 7}_cons {c |}{col 14}{res}{space 2}-4.573399{col 26}{space 2} 1.186842{col 37}{space 1}   -3.85{col 46}{space 3}0.000{col 54}{space 4}-6.899566{col 67}{space 3}-2.247232
{col 1}{txt}       lnpop{col 14}{c |}{res}{space 2}        1{col 26}{txt}  (offset)
{hline 13}{c +}{hline 11}{hline 11}{hline 9}{hline 8}{hline 13}{hline 12}
    /lnalpha {c |}{col 14}{res}{space 2} -.048662{col 26}{space 2} .2146521{col 54}{space 4}-.4693724{col 67}{space 3} .3720483
{txt}{hline 13}{c +}{hline 11}{hline 11}{hline 9}{hline 8}{hline 13}{hline 12}
{col 1}       alpha{col 14}{c |}{res}{space 2}  .952503{col 26}{space 2} .2044568{col 54}{space 4} .6253946{col 67}{space 3} 1.450703
{txt}{hline 13}{c BT}{hline 11}{hline 11}{hline 9}{hline 8}{hline 13}{hline 12}
Likelihood-ratio test of alpha=0:  {help j_chibar##|_new:chibar2(01) =}{res} 6994.33{txt} Prob>=chibar2 = {res}0.000
{txt}
{com}.    *urban, edyr, bad_toilet, wrk_lnagr show significant
.    
.      * forward
.         sw nbreg casecount iwi-density, offset(lnpop) pr(0.051) pe(0.0499) forward
{txt}                      begin with empty model
p = {res}0.0271{txt} <  0.0499  adding   {res}bad_toilet
{txt}p = {res}0.0111{txt} <  0.0499  adding   {res}tap_water

{txt}Negative binomial regression                      Number of obs   =  {res}       36
                                                  {txt}LR chi2({res}2{txt})      =  {res}     9.41
{txt}Dispersion     = {res}mean                             {txt}Prob > chi2     =  {res}   0.0090
{txt}Log likelihood = {res}-228.75983                       {txt}Pseudo R2       =  {res}   0.0202

{txt}{hline 13}{c TT}{hline 11}{hline 11}{hline 9}{hline 8}{hline 13}{hline 12}
{col 1}   casecount{col 14}{c |}      Coef.{col 26}   Std. Err.{col 38}      z{col 46}   P>|z|{col 54}     [95% Con{col 67}f. Interval]
{hline 13}{c +}{hline 11}{hline 11}{hline 9}{hline 8}{hline 13}{hline 12}
{space 2}bad_toilet {c |}{col 14}{res}{space 2}-.0424248{col 26}{space 2}  .013516{col 37}{space 1}   -3.14{col 46}{space 3}0.002{col 54}{space 4}-.0689157{col 67}{space 3} -.015934
{txt}{space 3}tap_water {c |}{col 14}{res}{space 2}-.0380413{col 26}{space 2} .0149883{col 37}{space 1}   -2.54{col 46}{space 3}0.011{col 54}{space 4}-.0674178{col 67}{space 3}-.0086648
{txt}{space 7}_cons {c |}{col 14}{res}{space 2} -4.59737{col 26}{space 2} .9026293{col 37}{space 1}   -5.09{col 46}{space 3}0.000{col 54}{space 4}-6.366491{col 67}{space 3}-2.828249
{col 1}{txt}       lnpop{col 14}{c |}{res}{space 2}        1{col 26}{txt}  (offset)
{hline 13}{c +}{hline 11}{hline 11}{hline 9}{hline 8}{hline 13}{hline 12}
    /lnalpha {c |}{col 14}{res}{space 2} .0491131{col 26}{space 2} .2115693{col 54}{space 4}-.3655551{col 67}{space 3} .4637812
{txt}{hline 13}{c +}{hline 11}{hline 11}{hline 9}{hline 8}{hline 13}{hline 12}
{col 1}       alpha{col 14}{c |}{res}{space 2} 1.050339{col 26}{space 2} .2222195{col 54}{space 4} .6938114{col 67}{space 3} 1.590075
{txt}{hline 13}{c BT}{hline 11}{hline 11}{hline 9}{hline 8}{hline 13}{hline 12}
Likelihood-ratio test of alpha=0:  {help j_chibar##|_new:chibar2(01) =}{res} 7056.43{txt} Prob>=chibar2 = {res}0.000
{txt}
{com}.    *bad_toilet and tap_water significant
.    
.    sw nbreg casecount (density) iwi-bad_toilet, offset(lnpop) pr(0.051) pe(0.0499) lockterm1
{txt}                      begin with full model
p = {res}0.9425{txt} >= 0.0510  removing {res}tv
{txt}p = {res}0.7435{txt} >= 0.0510  removing {res}edyr_male
{txt}p = {res}0.7513{txt} >= 0.0510  removing {res}edyr_fem
{txt}p = {res}0.7512{txt} >= 0.0510  removing {res}qual_floor
{txt}p = {res}0.5324{txt} >= 0.0510  removing {res}wrk_agri
{txt}p = {res}0.4105{txt} >= 0.0510  removing {res}small_house
{txt}p = {res}0.4626{txt} >= 0.0510  removing {res}large_house
{txt}p = {res}0.5350{txt} >= 0.0510  removing {res}phone
{txt}p = {res}0.5217{txt} >= 0.0510  removing {res}electr
{txt}p = {res}0.3802{txt} >= 0.0510  removing {res}bad_water
{txt}p = {res}0.2902{txt} >= 0.0510  removing {res}tap_water
{txt}p = {res}0.1521{txt} >= 0.0510  removing {res}wrk_unagr
{txt}p = {res}0.2415{txt} >= 0.0510  removing {res}flush_toilet
{txt}p = {res}0.0801{txt} >= 0.0510  removing {res}bad_floor
{txt}p = {res}0.2967{txt} >= 0.0510  removing {res}iwi

{txt}Negative binomial regression                      Number of obs   =  {res}       36
                                                  {txt}LR chi2({res}5{txt})      =  {res}    13.71
{txt}Dispersion     = {res}mean                             {txt}Prob > chi2     =  {res}   0.0175
{txt}Log likelihood = {res}-226.60905                       {txt}Pseudo R2       =  {res}   0.0294

{txt}{hline 13}{c TT}{hline 11}{hline 11}{hline 9}{hline 8}{hline 13}{hline 12}
{col 1}   casecount{col 14}{c |}      Coef.{col 26}   Std. Err.{col 38}      z{col 46}   P>|z|{col 54}     [95% Con{col 67}f. Interval]
{hline 13}{c +}{hline 11}{hline 11}{hline 9}{hline 8}{hline 13}{hline 12}
{space 5}density {c |}{col 14}{res}{space 2} .0000549{col 26}{space 2} .0003752{col 37}{space 1}    0.15{col 46}{space 3}0.884{col 54}{space 4}-.0006804{col 67}{space 3} .0007902
{txt}{space 7}urban {c |}{col 14}{res}{space 2} -.048209{col 26}{space 2} .0182457{col 37}{space 1}   -2.64{col 46}{space 3}0.008{col 54}{space 4}-.0839699{col 67}{space 3}-.0124482
{txt}{space 8}edyr {c |}{col 14}{res}{space 2} .8284819{col 26}{space 2} .2923417{col 37}{space 1}    2.83{col 46}{space 3}0.005{col 54}{space 4} .2555028{col 67}{space 3} 1.401461
{txt}{space 2}bad_toilet {c |}{col 14}{res}{space 2}-.0500036{col 26}{space 2} .0156523{col 37}{space 1}   -3.19{col 46}{space 3}0.001{col 54}{space 4}-.0806816{col 67}{space 3}-.0193256
{txt}{space 3}wrk_lnagr {c |}{col 14}{res}{space 2}-.0404801{col 26}{space 2} .0190276{col 37}{space 1}   -2.13{col 46}{space 3}0.033{col 54}{space 4}-.0777736{col 67}{space 3}-.0031867
{txt}{space 7}_cons {c |}{col 14}{res}{space 2}-4.602094{col 26}{space 2} 1.199394{col 37}{space 1}   -3.84{col 46}{space 3}0.000{col 54}{space 4}-6.952862{col 67}{space 3}-2.251326
{col 1}{txt}       lnpop{col 14}{c |}{res}{space 2}        1{col 26}{txt}  (offset)
{hline 13}{c +}{hline 11}{hline 11}{hline 9}{hline 8}{hline 13}{hline 12}
    /lnalpha {c |}{col 14}{res}{space 2}-.0491525{col 26}{space 2} .2146661{col 54}{space 4}-.4698903{col 67}{space 3} .3715853
{txt}{hline 13}{c +}{hline 11}{hline 11}{hline 9}{hline 8}{hline 13}{hline 12}
{col 1}       alpha{col 14}{c |}{res}{space 2} .9520359{col 26}{space 2} .2043698{col 54}{space 4} .6250708{col 67}{space 3} 1.450032
{txt}{hline 13}{c BT}{hline 11}{hline 11}{hline 9}{hline 8}{hline 13}{hline 12}
Likelihood-ratio test of alpha=0:  {help j_chibar##|_new:chibar2(01) =}{res} 6993.33{txt} Prob>=chibar2 = {res}0.000
{txt}
{com}.    *tried backwords locking density , stil not significant
.    *urban, edyr, bad_toilet and wrk_lnagr are though
.    
.    
.    *try forward with locking density
.    sw nbreg casecount (density) iwi-bad_toilet, offset(lnpop) pr(0.051) pe(0.0499) forward lockterm1
{txt}                      begin with term 1 model
p = {res}0.0209{txt} <  0.0499  adding   {res}bad_toilet
{txt}p = {res}0.0218{txt} <  0.0499  adding   {res}electr

{txt}Negative binomial regression                      Number of obs   =  {res}       36
                                                  {txt}LR chi2({res}3{txt})      =  {res}    10.14
{txt}Dispersion     = {res}mean                             {txt}Prob > chi2     =  {res}   0.0174
{txt}Log likelihood = {res}-228.39628                       {txt}Pseudo R2       =  {res}   0.0217

{txt}{hline 13}{c TT}{hline 11}{hline 11}{hline 9}{hline 8}{hline 13}{hline 12}
{col 1}   casecount{col 14}{c |}      Coef.{col 26}   Std. Err.{col 38}      z{col 46}   P>|z|{col 54}     [95% Con{col 67}f. Interval]
{hline 13}{c +}{hline 11}{hline 11}{hline 9}{hline 8}{hline 13}{hline 12}
{space 5}density {c |}{col 14}{res}{space 2} .0006724{col 26}{space 2} .0005471{col 37}{space 1}    1.23{col 46}{space 3}0.219{col 54}{space 4}-.0003999{col 67}{space 3} .0017447
{txt}{space 2}bad_toilet {c |}{col 14}{res}{space 2} -.049959{col 26}{space 2} .0154926{col 37}{space 1}   -3.22{col 46}{space 3}0.001{col 54}{space 4} -.080324{col 67}{space 3} -.019594
{txt}{space 6}electr {c |}{col 14}{res}{space 2}-.0607522{col 26}{space 2} .0264924{col 37}{space 1}   -2.29{col 46}{space 3}0.022{col 54}{space 4}-.1126764{col 67}{space 3}-.0088281
{txt}{space 7}_cons {c |}{col 14}{res}{space 2}-3.926738{col 26}{space 2} 1.085763{col 37}{space 1}   -3.62{col 46}{space 3}0.000{col 54}{space 4}-6.054794{col 67}{space 3}-1.798682
{col 1}{txt}       lnpop{col 14}{c |}{res}{space 2}        1{col 26}{txt}  (offset)
{hline 13}{c +}{hline 11}{hline 11}{hline 9}{hline 8}{hline 13}{hline 12}
    /lnalpha {c |}{col 14}{res}{space 2} .0326756{col 26}{space 2} .2120753{col 54}{space 4}-.3829843{col 67}{space 3} .4483354
{txt}{hline 13}{c +}{hline 11}{hline 11}{hline 9}{hline 8}{hline 13}{hline 12}
{col 1}       alpha{col 14}{c |}{res}{space 2} 1.033215{col 26}{space 2} .2191194{col 54}{space 4} .6818236{col 67}{space 3} 1.565704
{txt}{hline 13}{c BT}{hline 11}{hline 11}{hline 9}{hline 8}{hline 13}{hline 12}
Likelihood-ratio test of alpha=0:  {help j_chibar##|_new:chibar2(01) =}{res} 6792.52{txt} Prob>=chibar2 = {res}0.000
{txt}
{com}.    *forced density in and still isnt significant
.    *bad_toilet and electr are significant
.    
.    
.    
.    
.   *testing all found signfinicant above
.   *urban, edyr, bad_toilet, wrk_lnagr tap_water
.   nbreg casecount urban edyr bad_toilet wrk_lnagr tap_water electr, offset(lnpop)

{txt}Fitting Poisson model:
{res}
{txt}Iteration 0:{space 3}log likelihood = {res:-11550.395}  
Iteration 1:{space 3}log likelihood = {res:-4239.7738}  
Iteration 2:{space 3}log likelihood = {res:-2658.1984}  
Iteration 3:{space 3}log likelihood = {res:-2643.4234}  
Iteration 4:{space 3}log likelihood = {res:-2643.3849}  
Iteration 5:{space 3}log likelihood = {res:-2643.3849}  
{res}
{txt}Fitting constant-only model:
{res}
{txt}Iteration 0:{space 3}log likelihood = {res:-234.32979}  
Iteration 1:{space 3}log likelihood = {res:-233.46703}  
Iteration 2:{space 3}log likelihood = {res:-233.46636}  
Iteration 3:{space 3}log likelihood = {res:-233.46636}  
{res}
{txt}Fitting full model:
{res}
{txt}Iteration 0:{space 3}log likelihood = {res:-227.73339}  
Iteration 1:{space 3}log likelihood = {res: -227.1296}  
Iteration 2:{space 3}log likelihood = {res:-225.53398}  
Iteration 3:{space 3}log likelihood = {res:-225.52822}  
Iteration 4:{space 3}log likelihood = {res:-225.52822}  
{res}
{txt}Negative binomial regression                      Number of obs   =  {res}       36
                                                  {txt}LR chi2({res}6{txt})      =  {res}    15.88
{txt}Dispersion     = {res}mean                             {txt}Prob > chi2     =  {res}   0.0144
{txt}Log likelihood = {res}-225.52822                       {txt}Pseudo R2       =  {res}   0.0340

{txt}{hline 13}{c TT}{hline 11}{hline 11}{hline 9}{hline 8}{hline 13}{hline 12}
{col 1}   casecount{col 14}{c |}      Coef.{col 26}   Std. Err.{col 38}      z{col 46}   P>|z|{col 54}     [95% Con{col 67}f. Interval]
{hline 13}{c +}{hline 11}{hline 11}{hline 9}{hline 8}{hline 13}{hline 12}
{space 7}urban {c |}{col 14}{res}{space 2}-.0456893{col 26}{space 2} .0190059{col 37}{space 1}   -2.40{col 46}{space 3}0.016{col 54}{space 4}-.0829402{col 67}{space 3}-.0084385
{txt}{space 8}edyr {c |}{col 14}{res}{space 2} .7945787{col 26}{space 2} .3052334{col 37}{space 1}    2.60{col 46}{space 3}0.009{col 54}{space 4} .1963322{col 67}{space 3} 1.392825
{txt}{space 2}bad_toilet {c |}{col 14}{res}{space 2}-.0498618{col 26}{space 2} .0167767{col 37}{space 1}   -2.97{col 46}{space 3}0.003{col 54}{space 4}-.0827436{col 67}{space 3}  -.01698
{txt}{space 3}wrk_lnagr {c |}{col 14}{res}{space 2} -.040661{col 26}{space 2} .0209622{col 37}{space 1}   -1.94{col 46}{space 3}0.052{col 54}{space 4}-.0817461{col 67}{space 3}  .000424
{txt}{space 3}tap_water {c |}{col 14}{res}{space 2}-.0462569{col 26}{space 2} .0337357{col 37}{space 1}   -1.37{col 46}{space 3}0.170{col 54}{space 4}-.1123778{col 67}{space 3} .0198639
{txt}{space 6}electr {c |}{col 14}{res}{space 2} .0279996{col 26}{space 2} .0367311{col 37}{space 1}    0.76{col 46}{space 3}0.446{col 54}{space 4}-.0439921{col 67}{space 3} .0999912
{txt}{space 7}_cons {c |}{col 14}{res}{space 2}-4.591573{col 26}{space 2} 1.263872{col 37}{space 1}   -3.63{col 46}{space 3}0.000{col 54}{space 4}-7.068716{col 67}{space 3} -2.11443
{col 1}{txt}       lnpop{col 14}{c |}{res}{space 2}        1{col 26}{txt}  (offset)
{hline 13}{c +}{hline 11}{hline 11}{hline 9}{hline 8}{hline 13}{hline 12}
    /lnalpha {c |}{col 14}{res}{space 2}-.0992341{col 26}{space 2} .2162535{col 54}{space 4}-.5230831{col 67}{space 3}  .324615
{txt}{hline 13}{c +}{hline 11}{hline 11}{hline 9}{hline 8}{hline 13}{hline 12}
{col 1}       alpha{col 14}{c |}{res}{space 2} .9055307{col 26}{space 2} .1958242{col 54}{space 4} .5926904{col 67}{space 3} 1.383498
{txt}{hline 13}{c BT}{hline 11}{hline 11}{hline 9}{hline 8}{hline 13}{hline 12}
Likelihood-ratio test of alpha=0:  {help j_chibar##|_new:chibar2(01) =}{res} 4835.71{txt} Prob>=chibar2 = {res}0.000
{txt}
{com}.    *tap water and electr not significant, all other are sig
.   
.   *urban, edyr, bad_toilet, wrk_lnagr
.   nbreg casecount urban edyr bad_toilet wrk_lnagr, offset(lnpop)

{txt}Fitting Poisson model:
{res}
{txt}Iteration 0:{space 3}log likelihood = {res:-4000.5639}  
Iteration 1:{space 3}log likelihood = {res: -3724.053}  
Iteration 2:{space 3}log likelihood = {res:-3723.7857}  
Iteration 3:{space 3}log likelihood = {res:-3723.7857}  
{res}
{txt}Fitting constant-only model:
{res}
{txt}Iteration 0:{space 3}log likelihood = {res:-234.32979}  
Iteration 1:{space 3}log likelihood = {res:-233.46703}  
Iteration 2:{space 3}log likelihood = {res:-233.46636}  
Iteration 3:{space 3}log likelihood = {res:-233.46636}  
{res}
{txt}Fitting full model:
{res}
{txt}Iteration 0:{space 3}log likelihood = {res:-228.77878}  
Iteration 1:{space 3}log likelihood = {res:-226.66235}  
Iteration 2:{space 3}log likelihood = {res:-226.61986}  
Iteration 3:{space 3}log likelihood = {res:-226.61982}  
Iteration 4:{space 3}log likelihood = {res:-226.61982}  
{res}
{txt}Negative binomial regression                      Number of obs   =  {res}       36
                                                  {txt}LR chi2({res}4{txt})      =  {res}    13.69
{txt}Dispersion     = {res}mean                             {txt}Prob > chi2     =  {res}   0.0083
{txt}Log likelihood = {res}-226.61982                       {txt}Pseudo R2       =  {res}   0.0293

{txt}{hline 13}{c TT}{hline 11}{hline 11}{hline 9}{hline 8}{hline 13}{hline 12}
{col 1}   casecount{col 14}{c |}      Coef.{col 26}   Std. Err.{col 38}      z{col 46}   P>|z|{col 54}     [95% Con{col 67}f. Interval]
{hline 13}{c +}{hline 11}{hline 11}{hline 9}{hline 8}{hline 13}{hline 12}
{space 7}urban {c |}{col 14}{res}{space 2}-.0473465{col 26}{space 2} .0172846{col 37}{space 1}   -2.74{col 46}{space 3}0.006{col 54}{space 4}-.0812237{col 67}{space 3}-.0134693
{txt}{space 8}edyr {c |}{col 14}{res}{space 2} .8202669{col 26}{space 2} .2872383{col 37}{space 1}    2.86{col 46}{space 3}0.004{col 54}{space 4} .2572901{col 67}{space 3} 1.383244
{txt}{space 2}bad_toilet {c |}{col 14}{res}{space 2}-.0507212{col 26}{space 2} .0149021{col 37}{space 1}   -3.40{col 46}{space 3}0.001{col 54}{space 4}-.0799288{col 67}{space 3}-.0215137
{txt}{space 3}wrk_lnagr {c |}{col 14}{res}{space 2} -.039522{col 26}{space 2}  .017866{col 37}{space 1}   -2.21{col 46}{space 3}0.027{col 54}{space 4}-.0745387{col 67}{space 3}-.0045053
{txt}{space 7}_cons {c |}{col 14}{res}{space 2}-4.573399{col 26}{space 2} 1.186842{col 37}{space 1}   -3.85{col 46}{space 3}0.000{col 54}{space 4}-6.899566{col 67}{space 3}-2.247232
{col 1}{txt}       lnpop{col 14}{c |}{res}{space 2}        1{col 26}{txt}  (offset)
{hline 13}{c +}{hline 11}{hline 11}{hline 9}{hline 8}{hline 13}{hline 12}
    /lnalpha {c |}{col 14}{res}{space 2} -.048662{col 26}{space 2} .2146521{col 54}{space 4}-.4693724{col 67}{space 3} .3720483
{txt}{hline 13}{c +}{hline 11}{hline 11}{hline 9}{hline 8}{hline 13}{hline 12}
{col 1}       alpha{col 14}{c |}{res}{space 2}  .952503{col 26}{space 2} .2044568{col 54}{space 4} .6253946{col 67}{space 3} 1.450703
{txt}{hline 13}{c BT}{hline 11}{hline 11}{hline 9}{hline 8}{hline 13}{hline 12}
Likelihood-ratio test of alpha=0:  {help j_chibar##|_new:chibar2(01) =}{res} 6994.33{txt} Prob>=chibar2 = {res}0.000
{txt}
{com}.    *all significant with good sign except urban has a negative sign (-.047)
.   
.   
.   *force in density
.   nbreg casecount urban edyr bad_toilet wrk_lnagr density, offset(lnpop)

{txt}Fitting Poisson model:
{res}
{txt}Iteration 0:{space 3}log likelihood = {res:-5110.9031}  
Iteration 1:{space 3}log likelihood = {res:-3734.9746}  
Iteration 2:{space 3}log likelihood = {res:-3723.2804}  
Iteration 3:{space 3}log likelihood = {res:-3723.2727}  
Iteration 4:{space 3}log likelihood = {res:-3723.2727}  
{res}
{txt}Fitting constant-only model:
{res}
{txt}Iteration 0:{space 3}log likelihood = {res:-234.32979}  
Iteration 1:{space 3}log likelihood = {res:-233.46703}  
Iteration 2:{space 3}log likelihood = {res:-233.46636}  
Iteration 3:{space 3}log likelihood = {res:-233.46636}  
{res}
{txt}Fitting full model:
{res}
{txt}Iteration 0:{space 3}log likelihood = {res:-228.76293}  
Iteration 1:{space 3}log likelihood = {res:-226.65268}  
Iteration 2:{space 3}log likelihood = {res:-226.60909}  
Iteration 3:{space 3}log likelihood = {res:-226.60905}  
Iteration 4:{space 3}log likelihood = {res:-226.60905}  
{res}
{txt}Negative binomial regression                      Number of obs   =  {res}       36
                                                  {txt}LR chi2({res}5{txt})      =  {res}    13.71
{txt}Dispersion     = {res}mean                             {txt}Prob > chi2     =  {res}   0.0175
{txt}Log likelihood = {res}-226.60905                       {txt}Pseudo R2       =  {res}   0.0294

{txt}{hline 13}{c TT}{hline 11}{hline 11}{hline 9}{hline 8}{hline 13}{hline 12}
{col 1}   casecount{col 14}{c |}      Coef.{col 26}   Std. Err.{col 38}      z{col 46}   P>|z|{col 54}     [95% Con{col 67}f. Interval]
{hline 13}{c +}{hline 11}{hline 11}{hline 9}{hline 8}{hline 13}{hline 12}
{space 7}urban {c |}{col 14}{res}{space 2} -.048209{col 26}{space 2} .0182457{col 37}{space 1}   -2.64{col 46}{space 3}0.008{col 54}{space 4}-.0839699{col 67}{space 3}-.0124482
{txt}{space 8}edyr {c |}{col 14}{res}{space 2}  .828482{col 26}{space 2} .2923417{col 37}{space 1}    2.83{col 46}{space 3}0.005{col 54}{space 4} .2555028{col 67}{space 3} 1.401461
{txt}{space 2}bad_toilet {c |}{col 14}{res}{space 2}-.0500036{col 26}{space 2} .0156523{col 37}{space 1}   -3.19{col 46}{space 3}0.001{col 54}{space 4}-.0806816{col 67}{space 3}-.0193256
{txt}{space 3}wrk_lnagr {c |}{col 14}{res}{space 2}-.0404801{col 26}{space 2} .0190276{col 37}{space 1}   -2.13{col 46}{space 3}0.033{col 54}{space 4}-.0777736{col 67}{space 3}-.0031867
{txt}{space 5}density {c |}{col 14}{res}{space 2} .0000549{col 26}{space 2} .0003752{col 37}{space 1}    0.15{col 46}{space 3}0.884{col 54}{space 4}-.0006804{col 67}{space 3} .0007902
{txt}{space 7}_cons {c |}{col 14}{res}{space 2}-4.602094{col 26}{space 2} 1.199394{col 37}{space 1}   -3.84{col 46}{space 3}0.000{col 54}{space 4}-6.952863{col 67}{space 3}-2.251326
{col 1}{txt}       lnpop{col 14}{c |}{res}{space 2}        1{col 26}{txt}  (offset)
{hline 13}{c +}{hline 11}{hline 11}{hline 9}{hline 8}{hline 13}{hline 12}
    /lnalpha {c |}{col 14}{res}{space 2}-.0491523{col 26}{space 2} .2146661{col 54}{space 4}-.4698901{col 67}{space 3} .3715855
{txt}{hline 13}{c +}{hline 11}{hline 11}{hline 9}{hline 8}{hline 13}{hline 12}
{col 1}       alpha{col 14}{c |}{res}{space 2} .9520361{col 26}{space 2} .2043699{col 54}{space 4} .6250709{col 67}{space 3} 1.450032
{txt}{hline 13}{c BT}{hline 11}{hline 11}{hline 9}{hline 8}{hline 13}{hline 12}
Likelihood-ratio test of alpha=0:  {help j_chibar##|_new:chibar2(01) =}{res} 6993.33{txt} Prob>=chibar2 = {res}0.000
{txt}
{com}.   *all significant, density not even close at .884
.   
.   
.   **************************************************
.    *based on above and below I try interactions with
.    *urban, edyr, bad_toilet, wrklnagr
. **********************************************************
. 
. *TESTING INTERACTIONS*
. 
. 
. gen urban_edyr = urban*edyr
{txt}
{com}. gen urban_badtoilet = urban*bad_toilet
{txt}
{com}. gen urban_wrklnagr = urban*wrk_lnagr
{txt}
{com}. 
. 
. gen edyr_badtoilet = edyr*bad_toilet
{txt}
{com}. gen edyr_wrklnagr = edyr*wrk_lnagr
{txt}
{com}. 
. 
. gen badtoilet_wrklnagr = bad_toilet*wrk_lnagr
{txt}
{com}. 
. 
. 
.                 
. nbreg casecount urban_edyr urban edyr bad_toilet wrk_lnagr, offset(lnpop)

{txt}Fitting Poisson model:
{res}
{txt}Iteration 0:{space 3}log likelihood = {res:-5111.2781}  
Iteration 1:{space 3}log likelihood = {res:-3735.8369}  
Iteration 2:{space 3}log likelihood = {res:-3723.7681}  
Iteration 3:{space 3}log likelihood = {res:-3723.7619}  
Iteration 4:{space 3}log likelihood = {res:-3723.7619}  
{res}
{txt}Fitting constant-only model:
{res}
{txt}Iteration 0:{space 3}log likelihood = {res:-234.32979}  
Iteration 1:{space 3}log likelihood = {res:-233.46703}  
Iteration 2:{space 3}log likelihood = {res:-233.46636}  
Iteration 3:{space 3}log likelihood = {res:-233.46636}  
{res}
{txt}Fitting full model:
{res}
{txt}Iteration 0:{space 3}log likelihood = {res:-228.77693}  
Iteration 1:{space 3}log likelihood = {res:-226.65929}  
Iteration 2:{space 3}log likelihood = {res:-226.61689}  
Iteration 3:{space 3}log likelihood = {res:-226.61685}  
Iteration 4:{space 3}log likelihood = {res:-226.61685}  
{res}
{txt}Negative binomial regression                      Number of obs   =  {res}       36
                                                  {txt}LR chi2({res}5{txt})      =  {res}    13.70
{txt}Dispersion     = {res}mean                             {txt}Prob > chi2     =  {res}   0.0176
{txt}Log likelihood = {res}-226.61685                       {txt}Pseudo R2       =  {res}   0.0293

{txt}{hline 13}{c TT}{hline 11}{hline 11}{hline 9}{hline 8}{hline 13}{hline 12}
{col 1}   casecount{col 14}{c |}      Coef.{col 26}   Std. Err.{col 38}      z{col 46}   P>|z|{col 54}     [95% Con{col 67}f. Interval]
{hline 13}{c +}{hline 11}{hline 11}{hline 9}{hline 8}{hline 13}{hline 12}
{space 2}urban_edyr {c |}{col 14}{res}{space 2} .0003319{col 26}{space 2} .0043118{col 37}{space 1}    0.08{col 46}{space 3}0.939{col 54}{space 4}-.0081191{col 67}{space 3} .0087829
{txt}{space 7}urban {c |}{col 14}{res}{space 2}-.0491978{col 26}{space 2} .0295949{col 37}{space 1}   -1.66{col 46}{space 3}0.096{col 54}{space 4}-.1072027{col 67}{space 3}  .008807
{txt}{space 8}edyr {c |}{col 14}{res}{space 2} .8124492{col 26}{space 2} .3045632{col 37}{space 1}    2.67{col 46}{space 3}0.008{col 54}{space 4} .2155162{col 67}{space 3} 1.409382
{txt}{space 2}bad_toilet {c |}{col 14}{res}{space 2}-.0505205{col 26}{space 2} .0151015{col 37}{space 1}   -3.35{col 46}{space 3}0.001{col 54}{space 4} -.080119{col 67}{space 3}-.0209221
{txt}{space 3}wrk_lnagr {c |}{col 14}{res}{space 2}-.0399731{col 26}{space 2} .0188143{col 37}{space 1}   -2.12{col 46}{space 3}0.034{col 54}{space 4}-.0768484{col 67}{space 3}-.0030979
{txt}{space 7}_cons {c |}{col 14}{res}{space 2}-4.534071{col 26}{space 2} 1.291269{col 37}{space 1}   -3.51{col 46}{space 3}0.000{col 54}{space 4}-7.064911{col 67}{space 3} -2.00323
{col 1}{txt}       lnpop{col 14}{c |}{res}{space 2}        1{col 26}{txt}  (offset)
{hline 13}{c +}{hline 11}{hline 11}{hline 9}{hline 8}{hline 13}{hline 12}
    /lnalpha {c |}{col 14}{res}{space 2}-.0488005{col 26}{space 2} .2146567{col 54}{space 4}  -.46952{col 67}{space 3} .3719189
{txt}{hline 13}{c +}{hline 11}{hline 11}{hline 9}{hline 8}{hline 13}{hline 12}
{col 1}       alpha{col 14}{c |}{res}{space 2} .9523711{col 26}{space 2} .2044328{col 54}{space 4} .6253024{col 67}{space 3} 1.450515
{txt}{hline 13}{c BT}{hline 11}{hline 11}{hline 9}{hline 8}{hline 13}{hline 12}
Likelihood-ratio test of alpha=0:  {help j_chibar##|_new:chibar2(01) =}{res} 6994.29{txt} Prob>=chibar2 = {res}0.000
{txt}
{com}. *urvan_edyr not sig
. 
. nbreg casecount urban_badtoilet urban edyr bad_toilet wrk_lnagr, offset(lnpop)

{txt}Fitting Poisson model:
{res}
{txt}Iteration 0:{space 3}log likelihood = {res:-4881.3229}  
Iteration 1:{space 3}log likelihood = {res:-3591.0542}  
Iteration 2:{space 3}log likelihood = {res:-3581.5901}  
Iteration 3:{space 3}log likelihood = {res: -3581.584}  
Iteration 4:{space 3}log likelihood = {res: -3581.584}  
{res}
{txt}Fitting constant-only model:
{res}
{txt}Iteration 0:{space 3}log likelihood = {res:-234.32979}  
Iteration 1:{space 3}log likelihood = {res:-233.46703}  
Iteration 2:{space 3}log likelihood = {res:-233.46636}  
Iteration 3:{space 3}log likelihood = {res:-233.46636}  
{res}
{txt}Fitting full model:
{res}
{txt}Iteration 0:{space 3}log likelihood = {res:-228.80483}  
Iteration 1:{space 3}log likelihood = {res:-226.66804}  
Iteration 2:{space 3}log likelihood = {res:-226.60909}  
Iteration 3:{space 3}log likelihood = {res:-226.60894}  
Iteration 4:{space 3}log likelihood = {res:-226.60894}  
{res}
{txt}Negative binomial regression                      Number of obs   =  {res}       36
                                                  {txt}LR chi2({res}5{txt})      =  {res}    13.71
{txt}Dispersion     = {res}mean                             {txt}Prob > chi2     =  {res}   0.0175
{txt}Log likelihood = {res}-226.60894                       {txt}Pseudo R2       =  {res}   0.0294

{txt}{hline 16}{c TT}{hline 11}{hline 11}{hline 9}{hline 8}{hline 13}{hline 12}
{col 1}      casecount{col 17}{c |}      Coef.{col 29}   Std. Err.{col 41}      z{col 49}   P>|z|{col 57}     [95% Con{col 70}f. Interval]
{hline 16}{c +}{hline 11}{hline 11}{hline 9}{hline 8}{hline 13}{hline 12}
urban_badtoilet {c |}{col 17}{res}{space 2}-.0000597{col 29}{space 2} .0004055{col 40}{space 1}   -0.15{col 49}{space 3}0.883{col 57}{space 4}-.0008544{col 70}{space 3}  .000735
{txt}{space 10}urban {c |}{col 17}{res}{space 2}-.0443583{col 29}{space 2} .0266975{col 40}{space 1}   -1.66{col 49}{space 3}0.097{col 57}{space 4}-.0966844{col 70}{space 3} .0079677
{txt}{space 11}edyr {c |}{col 17}{res}{space 2} .8242808{col 29}{space 2} .2884105{col 40}{space 1}    2.86{col 49}{space 3}0.004{col 57}{space 4} .2590067{col 70}{space 3} 1.389555
{txt}{space 5}bad_toilet {c |}{col 17}{res}{space 2}-.0485583{col 29}{space 2} .0209007{col 40}{space 1}   -2.32{col 49}{space 3}0.020{col 57}{space 4} -.089523{col 70}{space 3}-.0075936
{txt}{space 6}wrk_lnagr {c |}{col 17}{res}{space 2}-.0409994{col 29}{space 2} .0205088{col 40}{space 1}   -2.00{col 49}{space 3}0.046{col 57}{space 4}-.0811958{col 70}{space 3}-.0008029
{txt}{space 10}_cons {c |}{col 17}{res}{space 2}-4.666637{col 29}{space 2}  1.34118{col 40}{space 1}   -3.48{col 49}{space 3}0.001{col 57}{space 4}-7.295301{col 70}{space 3}-2.037972
{col 1}{txt}          lnpop{col 17}{c |}{res}{space 2}        1{col 29}{txt}  (offset)
{hline 16}{c +}{hline 11}{hline 11}{hline 9}{hline 8}{hline 13}{hline 12}
       /lnalpha {c |}{col 17}{res}{space 2}-.0491544{col 29}{space 2} .2146654{col 57}{space 4}-.4698908{col 70}{space 3} .3715819
{txt}{hline 16}{c +}{hline 11}{hline 11}{hline 9}{hline 8}{hline 13}{hline 12}
{col 1}          alpha{col 17}{c |}{res}{space 2} .9520341{col 29}{space 2} .2043687{col 57}{space 4} .6250705{col 70}{space 3} 1.450027
{txt}{hline 16}{c BT}{hline 11}{hline 11}{hline 9}{hline 8}{hline 13}{hline 12}
Likelihood-ratio test of alpha=0:  {help j_chibar##|_new:chibar2(01) =}{res} 6709.95{txt} Prob>=chibar2 = {res}0.000
{txt}
{com}. *urban_badtoilet not signif
. 
. nbreg casecount urban_wrklnagr urban edyr bad_toilet wrk_lnagr, offset(lnpop)

{txt}Fitting Poisson model:
{res}
{txt}Iteration 0:{space 3}log likelihood = {res:-6444.5975}  
Iteration 1:{space 3}log likelihood = {res:-3739.6674}  
Iteration 2:{space 3}log likelihood = {res:-3715.0416}  
Iteration 3:{space 3}log likelihood = {res:-3715.0199}  
Iteration 4:{space 3}log likelihood = {res:-3715.0199}  
{res}
{txt}Fitting constant-only model:
{res}
{txt}Iteration 0:{space 3}log likelihood = {res:-234.32979}  
Iteration 1:{space 3}log likelihood = {res:-233.46703}  
Iteration 2:{space 3}log likelihood = {res:-233.46636}  
Iteration 3:{space 3}log likelihood = {res:-233.46636}  
{res}
{txt}Fitting full model:
{res}
{txt}Iteration 0:{space 3}log likelihood = {res:-228.76508}  
Iteration 1:{space 3}log likelihood = {res:-226.62847}  
Iteration 2:{space 3}log likelihood = {res:-226.58725}  
Iteration 3:{space 3}log likelihood = {res:-226.58721}  
Iteration 4:{space 3}log likelihood = {res:-226.58721}  
{res}
{txt}Negative binomial regression                      Number of obs   =  {res}       36
                                                  {txt}LR chi2({res}5{txt})      =  {res}    13.76
{txt}Dispersion     = {res}mean                             {txt}Prob > chi2     =  {res}   0.0172
{txt}Log likelihood = {res}-226.58721                       {txt}Pseudo R2       =  {res}   0.0295

{txt}{hline 15}{c TT}{hline 11}{hline 11}{hline 9}{hline 8}{hline 13}{hline 12}
{col 1}     casecount{col 16}{c |}      Coef.{col 28}   Std. Err.{col 40}      z{col 48}   P>|z|{col 56}     [95% Con{col 69}f. Interval]
{hline 15}{c +}{hline 11}{hline 11}{hline 9}{hline 8}{hline 13}{hline 12}
urban_wrklnagr {c |}{col 16}{res}{space 2}  .000113{col 28}{space 2} .0004434{col 39}{space 1}    0.25{col 48}{space 3}0.799{col 56}{space 4}-.0007561{col 69}{space 3} .0009821
{txt}{space 9}urban {c |}{col 16}{res}{space 2}-.0529513{col 28}{space 2} .0278907{col 39}{space 1}   -1.90{col 48}{space 3}0.058{col 56}{space 4}-.1076161{col 69}{space 3} .0017136
{txt}{space 10}edyr {c |}{col 16}{res}{space 2} .8187949{col 28}{space 2} .2872914{col 39}{space 1}    2.85{col 48}{space 3}0.004{col 56}{space 4} .2557141{col 69}{space 3} 1.381876
{txt}{space 4}bad_toilet {c |}{col 16}{res}{space 2}-.0491243{col 28}{space 2} .0160443{col 39}{space 1}   -3.06{col 48}{space 3}0.002{col 56}{space 4}-.0805706{col 69}{space 3}-.0176781
{txt}{space 5}wrk_lnagr {c |}{col 16}{res}{space 2}-.0432478{col 28}{space 2} .0230858{col 39}{space 1}   -1.87{col 48}{space 3}0.061{col 56}{space 4}-.0884951{col 69}{space 3} .0019995
{txt}{space 9}_cons {c |}{col 16}{res}{space 2}-4.516426{col 28}{space 2} 1.200358{col 39}{space 1}   -3.76{col 48}{space 3}0.000{col 56}{space 4}-6.869084{col 69}{space 3}-2.163768
{col 1}{txt}         lnpop{col 16}{c |}{res}{space 2}        1{col 28}{txt}  (offset)
{hline 15}{c +}{hline 11}{hline 11}{hline 9}{hline 8}{hline 13}{hline 12}
      /lnalpha {c |}{col 16}{res}{space 2}-.0502221{col 28}{space 2} .2147131{col 56}{space 4} -.471052{col 69}{space 3} .3706078
{txt}{hline 15}{c +}{hline 11}{hline 11}{hline 9}{hline 8}{hline 13}{hline 12}
{col 1}         alpha{col 16}{c |}{res}{space 2} .9510182{col 28}{space 2}  .204196{col 56}{space 4} .6243451{col 69}{space 3} 1.448615
{txt}{hline 15}{c BT}{hline 11}{hline 11}{hline 9}{hline 8}{hline 13}{hline 12}
Likelihood-ratio test of alpha=0:  {help j_chibar##|_new:chibar2(01) =}{res} 6976.87{txt} Prob>=chibar2 = {res}0.000
{txt}
{com}. *urban_wrklnagr not signif
. 
. nbreg casecount edyr_badtoilet urban edyr bad_toilet wrk_lnagr, offset(lnpop)

{txt}Fitting Poisson model:
{res}
{txt}Iteration 0:{space 3}log likelihood = {res:-5713.1372}  
Iteration 1:{space 3}log likelihood = {res:-3723.9892}  
Iteration 2:{space 3}log likelihood = {res:-3707.3125}  
Iteration 3:{space 3}log likelihood = {res:-3707.3011}  
Iteration 4:{space 3}log likelihood = {res:-3707.3011}  
{res}
{txt}Fitting constant-only model:
{res}
{txt}Iteration 0:{space 3}log likelihood = {res:-234.32979}  
Iteration 1:{space 3}log likelihood = {res:-233.46703}  
Iteration 2:{space 3}log likelihood = {res:-233.46636}  
Iteration 3:{space 3}log likelihood = {res:-233.46636}  
{res}
{txt}Fitting full model:
{res}
{txt}Iteration 0:{space 3}log likelihood = {res:-228.87256}  
Iteration 1:{space 3}log likelihood = {res:-226.55166}  
Iteration 2:{space 3}log likelihood = {res:-226.51692}  
Iteration 3:{space 3}log likelihood = {res:-226.51689}  
Iteration 4:{space 3}log likelihood = {res:-226.51689}  
{res}
{txt}Negative binomial regression                      Number of obs   =  {res}       36
                                                  {txt}LR chi2({res}5{txt})      =  {res}    13.90
{txt}Dispersion     = {res}mean                             {txt}Prob > chi2     =  {res}   0.0163
{txt}Log likelihood = {res}-226.51689                       {txt}Pseudo R2       =  {res}   0.0298

{txt}{hline 15}{c TT}{hline 11}{hline 11}{hline 9}{hline 8}{hline 13}{hline 12}
{col 1}     casecount{col 16}{c |}      Coef.{col 28}   Std. Err.{col 40}      z{col 48}   P>|z|{col 56}     [95% Con{col 69}f. Interval]
{hline 15}{c +}{hline 11}{hline 11}{hline 9}{hline 8}{hline 13}{hline 12}
edyr_badtoilet {c |}{col 16}{res}{space 2}-.0030243{col 28}{space 2} .0066615{col 39}{space 1}   -0.45{col 48}{space 3}0.650{col 56}{space 4}-.0160805{col 69}{space 3}  .010032
{txt}{space 9}urban {c |}{col 16}{res}{space 2}-.0513721{col 28}{space 2} .0191815{col 39}{space 1}   -2.68{col 48}{space 3}0.007{col 56}{space 4}-.0889672{col 69}{space 3} -.013777
{txt}{space 10}edyr {c |}{col 16}{res}{space 2} 1.034894{col 28}{space 2} .5501214{col 39}{space 1}    1.88{col 48}{space 3}0.060{col 56}{space 4}-.0433238{col 69}{space 3} 2.113112
{txt}{space 4}bad_toilet {c |}{col 16}{res}{space 2}-.0388011{col 28}{space 2}  .030189{col 39}{space 1}   -1.29{col 48}{space 3}0.199{col 56}{space 4}-.0979704{col 69}{space 3} .0203682
{txt}{space 5}wrk_lnagr {c |}{col 16}{res}{space 2} -.043053{col 28}{space 2}  .019511{col 39}{space 1}   -2.21{col 48}{space 3}0.027{col 56}{space 4}-.0812939{col 69}{space 3}-.0048121
{txt}{space 9}_cons {c |}{col 16}{res}{space 2}-5.216268{col 28}{space 2} 1.833381{col 39}{space 1}   -2.85{col 48}{space 3}0.004{col 56}{space 4}-8.809628{col 69}{space 3}-1.622908
{col 1}{txt}         lnpop{col 16}{c |}{res}{space 2}        1{col 28}{txt}  (offset)
{hline 15}{c +}{hline 11}{hline 11}{hline 9}{hline 8}{hline 13}{hline 12}
      /lnalpha {c |}{col 16}{res}{space 2}-.0533926{col 28}{space 2} .2147973{col 56}{space 4}-.4743876{col 69}{space 3} .3676024
{txt}{hline 15}{c +}{hline 11}{hline 11}{hline 9}{hline 8}{hline 13}{hline 12}
{col 1}         alpha{col 16}{c |}{res}{space 2} .9480078{col 28}{space 2} .2036295{col 56}{space 4}  .622266{col 69}{space 3} 1.444268
{txt}{hline 15}{c BT}{hline 11}{hline 11}{hline 9}{hline 8}{hline 13}{hline 12}
Likelihood-ratio test of alpha=0:  {help j_chibar##|_new:chibar2(01) =}{res} 6961.57{txt} Prob>=chibar2 = {res}0.000
{txt}
{com}. *edyr_badtoilet not significant
. 
. nbreg casecount edyr_wrklnagr urban edyr bad_toilet wrk_lnagr, offset(lnpop)

{txt}Fitting Poisson model:
{res}
{txt}Iteration 0:{space 3}log likelihood = {res:-6107.9601}  
Iteration 1:{space 3}log likelihood = {res: -3706.366}  
Iteration 2:{space 3}log likelihood = {res:-3694.5399}  
Iteration 3:{space 3}log likelihood = {res:-3694.5335}  
Iteration 4:{space 3}log likelihood = {res:-3694.5335}  
{res}
{txt}Fitting constant-only model:
{res}
{txt}Iteration 0:{space 3}log likelihood = {res:-234.32979}  
Iteration 1:{space 3}log likelihood = {res:-233.46703}  
Iteration 2:{space 3}log likelihood = {res:-233.46636}  
Iteration 3:{space 3}log likelihood = {res:-233.46636}  
{res}
{txt}Fitting full model:
{res}
{txt}Iteration 0:{space 3}log likelihood = {res:-228.68309}  
Iteration 1:{space 3}log likelihood = {res:-226.56394}  
Iteration 2:{space 3}log likelihood = {res:-226.51875}  
Iteration 3:{space 3}log likelihood = {res: -226.5187}  
Iteration 4:{space 3}log likelihood = {res: -226.5187}  
{res}
{txt}Negative binomial regression                      Number of obs   =  {res}       36
                                                  {txt}LR chi2({res}5{txt})      =  {res}    13.90
{txt}Dispersion     = {res}mean                             {txt}Prob > chi2     =  {res}   0.0163
{txt}Log likelihood = {res}-226.5187                        {txt}Pseudo R2       =  {res}   0.0298

{txt}{hline 14}{c TT}{hline 11}{hline 11}{hline 9}{hline 8}{hline 13}{hline 12}
{col 1}    casecount{col 15}{c |}      Coef.{col 27}   Std. Err.{col 39}      z{col 47}   P>|z|{col 55}     [95% Con{col 68}f. Interval]
{hline 14}{c +}{hline 11}{hline 11}{hline 9}{hline 8}{hline 13}{hline 12}
edyr_wrklnagr {c |}{col 15}{res}{space 2} .0030857{col 27}{space 2} .0069138{col 38}{space 1}    0.45{col 47}{space 3}0.655{col 55}{space 4} -.010465{col 68}{space 3} .0166365
{txt}{space 8}urban {c |}{col 15}{res}{space 2}-.0501681{col 27}{space 2} .0182544{col 38}{space 1}   -2.75{col 47}{space 3}0.006{col 55}{space 4}-.0859461{col 68}{space 3}  -.01439
{txt}{space 9}edyr {c |}{col 15}{res}{space 2} .7082182{col 27}{space 2} .3821173{col 38}{space 1}    1.85{col 47}{space 3}0.064{col 55}{space 4} -.040718{col 68}{space 3} 1.457154
{txt}{space 3}bad_toilet {c |}{col 15}{res}{space 2}-.0492101{col 27}{space 2} .0150923{col 38}{space 1}   -3.26{col 47}{space 3}0.001{col 55}{space 4}-.0787906{col 68}{space 3}-.0196297
{txt}{space 4}wrk_lnagr {c |}{col 15}{res}{space 2} -.052105{col 27}{space 2} .0334131{col 38}{space 1}   -1.56{col 47}{space 3}0.119{col 55}{space 4}-.1175935{col 68}{space 3} .0133835
{txt}{space 8}_cons {c |}{col 15}{res}{space 2}-4.191559{col 27}{space 2} 1.455431{col 38}{space 1}   -2.88{col 47}{space 3}0.004{col 55}{space 4}-7.044152{col 68}{space 3}-1.338966
{col 1}{txt}        lnpop{col 15}{c |}{res}{space 2}        1{col 27}{txt}  (offset)
{hline 14}{c +}{hline 11}{hline 11}{hline 9}{hline 8}{hline 13}{hline 12}
     /lnalpha {c |}{col 15}{res}{space 2}-.0533365{col 27}{space 2} .2148014{col 55}{space 4}-.4743396{col 68}{space 3} .3676666
{txt}{hline 14}{c +}{hline 11}{hline 11}{hline 9}{hline 8}{hline 13}{hline 12}
{col 1}        alpha{col 15}{c |}{res}{space 2} .9480609{col 27}{space 2} .2036448{col 55}{space 4} .6222959{col 68}{space 3}  1.44436
{txt}{hline 14}{c BT}{hline 11}{hline 11}{hline 9}{hline 8}{hline 13}{hline 12}
Likelihood-ratio test of alpha=0:  {help j_chibar##|_new:chibar2(01) =}{res} 6936.03{txt} Prob>=chibar2 = {res}0.000
{txt}
{com}. *edyr_wrklnagr not sig
. 
. nbreg casecount badtoilet_wrklnagr urban edyr bad_toilet wrk_lnagr, offset(lnpop)

{txt}Fitting Poisson model:
{res}
{txt}Iteration 0:{space 3}log likelihood = {res: -5957.668}  
Iteration 1:{space 3}log likelihood = {res:-3736.8014}  
Iteration 2:{space 3}log likelihood = {res:-3711.3639}  
Iteration 3:{space 3}log likelihood = {res: -3711.338}  
Iteration 4:{space 3}log likelihood = {res: -3711.338}  
{res}
{txt}Fitting constant-only model:
{res}
{txt}Iteration 0:{space 3}log likelihood = {res:-234.32979}  
Iteration 1:{space 3}log likelihood = {res:-233.46703}  
Iteration 2:{space 3}log likelihood = {res:-233.46636}  
Iteration 3:{space 3}log likelihood = {res:-233.46636}  
{res}
{txt}Fitting full model:
{res}
{txt}Iteration 0:{space 3}log likelihood = {res:-228.80285}  
Iteration 1:{space 3}log likelihood = {res:-226.65309}  
Iteration 2:{space 3}log likelihood = {res:-226.61393}  
Iteration 3:{space 3}log likelihood = {res: -226.6139}  
Iteration 4:{space 3}log likelihood = {res: -226.6139}  
{res}
{txt}Negative binomial regression                      Number of obs   =  {res}       36
                                                  {txt}LR chi2({res}5{txt})      =  {res}    13.70
{txt}Dispersion     = {res}mean                             {txt}Prob > chi2     =  {res}   0.0176
{txt}Log likelihood = {res}-226.6139                        {txt}Pseudo R2       =  {res}   0.0294

{txt}{hline 19}{c TT}{hline 11}{hline 11}{hline 9}{hline 8}{hline 13}{hline 12}
{col 1}         casecount{col 20}{c |}      Coef.{col 32}   Std. Err.{col 44}      z{col 52}   P>|z|{col 60}     [95% Con{col 73}f. Interval]
{hline 19}{c +}{hline 11}{hline 11}{hline 9}{hline 8}{hline 13}{hline 12}
badtoilet_wrklnagr {c |}{col 20}{res}{space 2}-.0000751{col 32}{space 2} .0006905{col 43}{space 1}   -0.11{col 52}{space 3}0.913{col 60}{space 4}-.0014285{col 73}{space 3} .0012782
{txt}{space 13}urban {c |}{col 20}{res}{space 2}-.0486391{col 32}{space 2} .0209312{col 43}{space 1}   -2.32{col 52}{space 3}0.020{col 60}{space 4}-.0896635{col 73}{space 3}-.0076147
{txt}{space 14}edyr {c |}{col 20}{res}{space 2} .8264487{col 32}{space 2} .2927979{col 43}{space 1}    2.82{col 52}{space 3}0.005{col 60}{space 4} .2525753{col 73}{space 3} 1.400322
{txt}{space 8}bad_toilet {c |}{col 20}{res}{space 2}-.0478499{col 32}{space 2} .0302823{col 43}{space 1}   -1.58{col 52}{space 3}0.114{col 60}{space 4}-.1072022{col 73}{space 3} .0115024
{txt}{space 9}wrk_lnagr {c |}{col 20}{res}{space 2}-.0351528{col 32}{space 2} .0439294{col 43}{space 1}   -0.80{col 52}{space 3}0.424{col 60}{space 4}-.1212528{col 73}{space 3} .0509471
{txt}{space 13}_cons {c |}{col 20}{res}{space 2}-4.736709{col 32}{space 2} 1.908427{col 43}{space 1}   -2.48{col 52}{space 3}0.013{col 60}{space 4}-8.477158{col 73}{space 3}-.9962608
{col 1}{txt}             lnpop{col 20}{c |}{res}{space 2}        1{col 32}{txt}  (offset)
{hline 19}{c +}{hline 11}{hline 11}{hline 9}{hline 8}{hline 13}{hline 12}
          /lnalpha {c |}{col 20}{res}{space 2}-.0489787{col 32}{space 2} .2146715{col 60}{space 4}-.4697272{col 73}{space 3} .3717698
{txt}{hline 19}{c +}{hline 11}{hline 11}{hline 9}{hline 8}{hline 13}{hline 12}
{col 1}             alpha{col 20}{c |}{res}{space 2} .9522014{col 32}{space 2} .2044105{col 60}{space 4} .6251728{col 73}{space 3} 1.450299
{txt}{hline 19}{c BT}{hline 11}{hline 11}{hline 9}{hline 8}{hline 13}{hline 12}
Likelihood-ratio test of alpha=0:  {help j_chibar##|_new:chibar2(01) =}{res} 6969.45{txt} Prob>=chibar2 = {res}0.000
{txt}
{com}. *badtoilet_wrklnagr not signif          
. 
. 
. ********************************************************
. *no interactions significant
. ********************************************************
. 
. 
.    
.    
.    **************************************************
.    *based on above will use 
.    *urban edyr bad_toilet wrk_lnagr
.    *and no interaction terms
. **********************************************************
. 
. 
. nbreg casecount urban edyr bad_toilet wrk_lnagr, offset(lnpop)

{txt}Fitting Poisson model:
{res}
{txt}Iteration 0:{space 3}log likelihood = {res:-4000.5639}  
Iteration 1:{space 3}log likelihood = {res: -3724.053}  
Iteration 2:{space 3}log likelihood = {res:-3723.7857}  
Iteration 3:{space 3}log likelihood = {res:-3723.7857}  
{res}
{txt}Fitting constant-only model:
{res}
{txt}Iteration 0:{space 3}log likelihood = {res:-234.32979}  
Iteration 1:{space 3}log likelihood = {res:-233.46703}  
Iteration 2:{space 3}log likelihood = {res:-233.46636}  
Iteration 3:{space 3}log likelihood = {res:-233.46636}  
{res}
{txt}Fitting full model:
{res}
{txt}Iteration 0:{space 3}log likelihood = {res:-228.77878}  
Iteration 1:{space 3}log likelihood = {res:-226.66235}  
Iteration 2:{space 3}log likelihood = {res:-226.61986}  
Iteration 3:{space 3}log likelihood = {res:-226.61982}  
Iteration 4:{space 3}log likelihood = {res:-226.61982}  
{res}
{txt}Negative binomial regression                      Number of obs   =  {res}       36
                                                  {txt}LR chi2({res}4{txt})      =  {res}    13.69
{txt}Dispersion     = {res}mean                             {txt}Prob > chi2     =  {res}   0.0083
{txt}Log likelihood = {res}-226.61982                       {txt}Pseudo R2       =  {res}   0.0293

{txt}{hline 13}{c TT}{hline 11}{hline 11}{hline 9}{hline 8}{hline 13}{hline 12}
{col 1}   casecount{col 14}{c |}      Coef.{col 26}   Std. Err.{col 38}      z{col 46}   P>|z|{col 54}     [95% Con{col 67}f. Interval]
{hline 13}{c +}{hline 11}{hline 11}{hline 9}{hline 8}{hline 13}{hline 12}
{space 7}urban {c |}{col 14}{res}{space 2}-.0473465{col 26}{space 2} .0172846{col 37}{space 1}   -2.74{col 46}{space 3}0.006{col 54}{space 4}-.0812237{col 67}{space 3}-.0134693
{txt}{space 8}edyr {c |}{col 14}{res}{space 2} .8202669{col 26}{space 2} .2872383{col 37}{space 1}    2.86{col 46}{space 3}0.004{col 54}{space 4} .2572901{col 67}{space 3} 1.383244
{txt}{space 2}bad_toilet {c |}{col 14}{res}{space 2}-.0507212{col 26}{space 2} .0149021{col 37}{space 1}   -3.40{col 46}{space 3}0.001{col 54}{space 4}-.0799288{col 67}{space 3}-.0215137
{txt}{space 3}wrk_lnagr {c |}{col 14}{res}{space 2} -.039522{col 26}{space 2}  .017866{col 37}{space 1}   -2.21{col 46}{space 3}0.027{col 54}{space 4}-.0745387{col 67}{space 3}-.0045053
{txt}{space 7}_cons {c |}{col 14}{res}{space 2}-4.573399{col 26}{space 2} 1.186842{col 37}{space 1}   -3.85{col 46}{space 3}0.000{col 54}{space 4}-6.899566{col 67}{space 3}-2.247232
{col 1}{txt}       lnpop{col 14}{c |}{res}{space 2}        1{col 26}{txt}  (offset)
{hline 13}{c +}{hline 11}{hline 11}{hline 9}{hline 8}{hline 13}{hline 12}
    /lnalpha {c |}{col 14}{res}{space 2} -.048662{col 26}{space 2} .2146521{col 54}{space 4}-.4693724{col 67}{space 3} .3720483
{txt}{hline 13}{c +}{hline 11}{hline 11}{hline 9}{hline 8}{hline 13}{hline 12}
{col 1}       alpha{col 14}{c |}{res}{space 2}  .952503{col 26}{space 2} .2044568{col 54}{space 4} .6253946{col 67}{space 3} 1.450703
{txt}{hline 13}{c BT}{hline 11}{hline 11}{hline 9}{hline 8}{hline 13}{hline 12}
Likelihood-ratio test of alpha=0:  {help j_chibar##|_new:chibar2(01) =}{res} 6994.33{txt} Prob>=chibar2 = {res}0.000
{txt}
{com}.   *produces alpha= .952503 so put it in the next fam part
.   *not positive about the link but think i need it
. glm casecount urban edyr bad_toilet wrk_lnagr, fam(nb .952503) link(log) offset(lnpop)
{res}
{txt}Iteration 0:{space 3}log likelihood = {res:-228.74021}  
Iteration 1:{space 3}log likelihood = {res: -226.8511}  
Iteration 2:{space 3}log likelihood = {res:-226.62013}  
Iteration 3:{space 3}log likelihood = {res:-226.61982}  
Iteration 4:{space 3}log likelihood = {res:-226.61982}  
{res}
{txt}Generalized linear models{col 52}No. of obs{col 68}={col 70}{res}       36
{txt}Optimization     : {res}ML{txt}{col 52}Residual df{col 68}={col 70}{res}       31
{col 20}{txt}{col 52}Scale parameter{col 68}={col 70}{res}        1
{txt}Deviance{col 18}={res}{col 20} 41.10184674{txt}{col 52}(1/df) Deviance{col 68}={res}{col 70} 1.325866
{txt}Pearson{col 18}={res}{col 20}  26.1652337{txt}{col 52}(1/df) Pearson{col 68}={res}{col 70} .8440398

{txt}Variance function: {res}V(u) = {col 27}u+(.9525)u^2{col 52}{txt}[{res}Neg. Binomial{txt}]
Link function    : {res}g(u) = {col 27}ln(u){col 52}{txt}[{res}Log{txt}]

{col 52}{help j_glmic##|_new:AIC}{col 68}={res}{col 70} 12.86777
{txt}Log likelihood{col 18}= {res}-226.6198197{txt}{col 52}{help j_glmic##|_new:BIC}{col 68}={res}{col 70}-69.98724

{txt}{hline 13}{c TT}{hline 11}{hline 11}{hline 9}{hline 8}{hline 13}{hline 12}
{col 14}{c |}{col 26}      OIM
{col 1}   casecount{col 14}{c |}      Coef.{col 26}   Std. Err.{col 38}      z{col 46}   P>|z|{col 54}     [95% Con{col 67}f. Interval]
{hline 13}{c +}{hline 11}{hline 11}{hline 9}{hline 8}{hline 13}{hline 12}
{space 7}urban {c |}{col 14}{res}{space 2}-.0473465{col 26}{space 2} .0172846{col 37}{space 1}   -2.74{col 46}{space 3}0.006{col 54}{space 4}-.0812237{col 67}{space 3}-.0134694
{txt}{space 8}edyr {c |}{col 14}{res}{space 2} .8202667{col 26}{space 2} .2872376{col 37}{space 1}    2.86{col 46}{space 3}0.004{col 54}{space 4} .2572914{col 67}{space 3} 1.383242
{txt}{space 2}bad_toilet {c |}{col 14}{res}{space 2}-.0507212{col 26}{space 2} .0149021{col 37}{space 1}   -3.40{col 46}{space 3}0.001{col 54}{space 4}-.0799288{col 67}{space 3}-.0215137
{txt}{space 3}wrk_lnagr {c |}{col 14}{res}{space 2} -.039522{col 26}{space 2} .0178659{col 37}{space 1}   -2.21{col 46}{space 3}0.027{col 54}{space 4}-.0745385{col 67}{space 3}-.0045056
{txt}{space 7}_cons {c |}{col 14}{res}{space 2}-4.573398{col 26}{space 2} 1.186841{col 37}{space 1}   -3.85{col 46}{space 3}0.000{col 54}{space 4}-6.899563{col 67}{space 3}-2.247234
{col 1}{txt}       lnpop{col 14}{c |}{res}{space 2}        1{col 26}{txt}  (offset)
{hline 13}{c BT}{hline 11}{hline 11}{hline 9}{hline 8}{hline 13}{hline 12}

{com}. *all significant
. *(1/df) deviance = 1.33 (slight overdispersion since greater than 1.25)
. 
. 
. 
{txt}end of do-file

{com}. log close
      {txt}name:  {res}<unnamed>
       {txt}log:  {res}\\Client\C$\cem601_lab\Ebola_VariableSelection_August_26.smcl
  {txt}log type:  {res}smcl
 {txt}closed on:  {res}26 Aug 2015, 15:05:03
{txt}{.-}
{smcl}
{txt}{sf}{ul off}
